# Supplementary material for: Lipid Profile Characterization and Lipoprotein Comparison of Extracellular Vesicles from Human Plasma and Serum
Source: Metabolites. 2019 Nov 1;9(11):259. doi: 10.3390/metabo9110259 (PMC6918450; doi:10.3390/metabo9110259)
Supplement: Supplementary file 1 [file metabolites-09-00259-s001.zip]

Archive with 2 entries (2 files):
- EV lipidomics sup-figures metabolites_191101US_revfin.pptx
- EV lipidomics sup-tables metabolites_191101US_revfin.xlsx
