# Supplementary material for: Lipid Profile Characterization and Lipoprotein Comparison of Extracellular Vesicles from Human Plasma and Serum
Source: Metabolites. 2019 Nov 1;9(11):259. doi: 10.3390/metabo9110259 (PMC6918450; doi:10.3390/metabo9110259)
Supplement: Supplementary file 1 [file metabolites-09-00259-s001.zip › EV lipidomics sup-tables metabolites_191101US_revfin.xlsx]

## Sheet: Table S1
Table S1. Top five most abundant lipid molecules of each lipid subclasses in plasma or serum EVs.
Lipid subclas	Lipid name	Side acyl chain	mol% in each lipid subclasses [average ± SE]				Lipid name	Side acyl chain	mol% in each lipid subclasses [average ± SE]
			Plasma EVs	Plasma HDL	Plasma LDL/VLDL				Serum EVs	Serum HDL	Serum LDL/VLDL
Sphigomyelin (SM)	SM(d34:1)	SM(d18:1/16:0)	26.88 ± 0.72	21.75 ± 0.7	22.22 ± 0.71		SM(d34:1)	SM(d18:1/16:0)	26.46 ± 0.89	21.42 ± 0.68	23.31 ± 0.65
	SM(d42:2)b	-	14.23 ± 0.45	15.20 ± 0.53	12.63 ± 0.43		SM(d42:2)b	-	13.80 ± 0.45	15.51 ± 0.56	12.77 ± 0.4
	SM(d40:1)b	-	09.05 ± 0.3	09.32 ± 0.3	08.83 ± 0.24		SM(d40:1)b	-	09.31 ± 0.31	09.26 ± 0.25	09.09 ± 0.23
	SM(d42:3)	SM(d18:2/24:1), SM(d18:1/24:2)	08.16 ± 0.31	09.51 ± 0.25	07.71 ± 0.19		SM(d42:3)	SM(d18:2/24:1), SM(d18:1/24:2)	07.81 ± 0.24	10.33 ± 0.28	07.49 ± 0.2
	SM(d42:1)b	-	07.05 ± 0.26	07.66 ± 0.27	08.01 ± 0.19		SM(d42:1)b	-	07.41 ± 0.26	07.72 ± 0.29	08.11 ± 0.26
Ceramid (Cer)
	Cer(d42:1)b	Cer(d18:1/24:0)	39.28 ± 1.04	41.78 ± 1.12	46.49 ± 1.01		Cer(d42:1)b	Cer(d18:1/24:0)	41.82 ± 1.00	37.34 ± 1.50	48.39 ± 0.81
	Cer(d40:1)	-	12.45 ± 0.28	12.48 ± 0.32	11.29 ± 0.23		Cer(d40:1)	-	12.38 ± 0.23	13.06 ± 0.29	10.88 ± 0.20
	Cer(d41:1)	Cer(d18:1/23:0), Cer(d17:1/24:0)	10.72 ± 0.28	10.03 ± 0.40	10.10 ± 0.44		Cer(d41:1)	Cer(d18:1/23:0), Cer(d17:1/24:0)	10.53 ± 0.28	10.49 ± 0.40	9.92 ± 0.44
	Cer(d38:1)	-	5.70 ± 0.29	3.70 ± 0.27	1.77 ± 0.08		Cer(d42:2)a	Cer(d18:1/24:1)	5.67 ± 0.59	8.74 ± 0.85	9.77 ± 0.46
	Cer(d34:1)	-	5.69 ± 0.22	3.83 ± 0.32	2.36 ± 0.13		Cer(d34:1)	-	4.93 ± 0.24	4.80 ± 0.35	2.52 ± 0.10
Glycosylceramide (CerG1)
	CerG1(d42:1)	CerG1(d18:1/24:0)	35.05 ± 1.14	39.02 ± 1.09	35.80 ± 0.92		CerG1(d42:1)	CerG1(d18:1/24:0)	35.06 ± 1.17	39.18 ± 1.26	35.62 ± 1.02
	CerG1(d40:1)	CerG1(d18:1/22:0)	22.90 ± 0.65	23.66 ± 0.55	23.61 ± 0.56		CerG1(d40:1)	CerG1(d18:1/22:0)	23.70 ± 0.70	22.78 ± 0.73	23.74 ± 0.57
	CerG1(d42:2)	CerG1(d18:1/24:1)	15.14 ± 0.57	15.33 ± 0.89	13.39 ± 0.72		CerG1(d42:2)	CerG1(d18:1/24:1)	14.42 ± 0.72	16.25 ± 1.11	13.41 ± 0.85
	CerG1(d34:1)	CerG1(d18:1/16:0)	11.12 ± 0.82	6.48 ± 0.51	10.42 ± 0.54		CerG1(d34:1)	CerG1(d18:1/16:0)	11.47 ± 0.66	5.82 ± 0.52	11.33 ± 0.57
	CerG1(d41:1)	CerG1(d18:1/23:0)	8.13 ± 0.38	9.46 ± 0.40	10.29 ± 0.4		CerG1(d41:1)	CerG1(d18:1/23:0)	8.38 ± 0.53	8.94 ± 0.40	9.78 ± 0.39
Diglycosylceramide (CerG2)
	CerG2(d34:1)	CerG2(d18:1/16:0)	67.05 ± 1.21	59.47 ± 1.42	68.48 ± 10		CerG2(d34:1)	CerG2(d18:1/16:0)	69.94 ± 0.77	54.28 ± 2.33	70.83 ± 0.86
	CerG2(d42:2)	CerG2(d18:1/24:1)	14.54 ± 0.83	19.80 ± 1.26	14.82 ± 0.61		CerG2(d42:2)	CerG2(d18:1/24:1)	13.46 ± 0.60	18.98 ± 1.51	14.14 ± 0.62
	CerG2(d42:3)	-	4.02 ± 0.31	6.54 ± 0.48	4.34 ± 0.20		CerG2(d42:3)	-	3.65 ± 0.17	6.70 ± 0.60	3.95 ± 0.25
	CerG2(d34:2)	-	3.87 ± 0.37	3.59 ± 0.52	3.07 ± 0.27		CerG2(d34:2)	-	3.51 ± 0.19	5.41 ± 0.77	2.61 ± 0.24
	CerG2(d40:1)	-	3.59 ± 0.28	3.34 ± 0.46	3.00 ± 0.24		CerG2(d42:1)	-	3.28 ± 0.23	5.21 ± 0.59	3.44 ± 0.19
Ganglioside (GM3)
	GM3(d34:1)	GM3(d18:1/16:0)	31.77 ± 1.07	27.81 ± 1.87	31.85 ± 0.86		GM3(d34:1)	GM3(d18:1/16:0)	32.34 ± 1.19	24.50 ± 1.78	32.76 ± 1.08
	GM3(d42:2)a	-	16.04 ± 0.65	17.61 ± 0.93	16.28 ± 0.54		GM3(d42:2)a	-	15.37 ± 0.57	17.42 ± 1.16	16.05 ± 0.55
	GM3(d42:1)	GM3(d18:1/24:0)	13.73 ± 0.90	15.40 ± 1.11	15.56 ± 0.61		GM3(d42:1)	GM3(d18:1/24:0)	14.41 ± 0.91	16.22 ± 0.92	15.27 ± 0.68
	GM3(d40:1)	-	13.02 ± 0.80	13.13 ± 0.60	14.56 ± 0.39		GM3(d40:1)	-	13.92 ± 0.51	13.22 ± 0.72	14.56 ± 0.42
	GM3(d36:1)	-	11.48 ± 0.63	8.89 ± 0.47	8.90 ± 0.45		GM3(d36:1)	-	11.33 ± 0.58	8.39 ± 0.55	9.46 ± 0.59
Phosphatidylcholine (PC)
	PC(34:2)	PC(16:0/18:2)	24.03 ± 0.58	20.68 ± 0.58	20.30 ± 0.50		PC(34:2)	PC(16:0/18:2)	23.22 ± 0.60	21.26 ± 0.55	21.02 ± 0.56
	PC(36:2)	PC(18:0/18:2)	16.77 ± 0.62	15.64 ± 0.53	16.70 ± 0.52		PC(36:2)	PC(18:0/18:2)	16.75 ± 0.62	15.71 ± 0.55	16.60 ± 0.48
	PC(34:1)	PC(16:0/18:1)	12.23 ± 0.82	10.67 ± 0.70	11.91 ± 0.74		PC(36:4)b	PC(16:0/20:4)	12.35 ± 0.57	12.73 ± 0.62	11.10 ± 0.41
	PC(36:4)b	PC(16:0/20:4)	12.10 ± 0.51	12.25 ± 0.46	10.63 ± 0.29		PC(34:1)	PC(16:0/18:1)	12.06 ± 0.85	10.72 ± 0.75	11.97 ± 0.76
	PC(38:4)c	PC(18:0/20:4)	7.80 ± 0.48	8.04 ± 0.49	7.05 ± 0.42		PC(38:4)c	PC(18:0/20:4)	7.89 ± 0.49	8.40 ± 0.52	7.13 ± 0.43
Ether-type phosphatidylcholine (PCe)
	PCe(36:4)a	PC(16:0e/20:4)	18.89 ± 0.54	18.17 ± 0.52	20.40 ± 0.64		PCe(36:4)a	PC(16:0e/20:4)	18.19 ± 0.57	17.32 ± 0.72	20.26 ± 0.72
	PCe(38:5)a	PC(18:1e/20:4)	13.84 ± 0.32	13.56 ± 0.39	9.50 ± 0.30		PCe(38:5)a	PC(18:1e/20:4)	13.06 ± 0.36	14.08 ± 0.45	9.75 ± 0.31
	PCe(36:5)b	PC(16:1e/20:4)	12.07 ± 0.6	12.84 ± 0.36	10.24 ± 0.30		PCe(36:5)b	PC(16:1e/20:4)	13.01 ± 0.55	14.10 ± 0.51	11.07 ± 0.39
	PCe(38:4)c	PC(18:0e/20:4)	8.15 ± 0.38	7.51 ± 0.32	7.13 ± 0.26		PCe(34:3)	PC(16:1e/18:2)	8.48 ± 0.39	8.55 ± 0.43	9.33 ± 0.43
	PCe(34:3)	PC(16:1e/18:2)	7.90 ± 0.33	8.26 ± 0.38	9.10 ± 0.43		PCe(38:4)c	PC(18:0e/20:4)	7.53 ± 0.33	7.42 ± 0.31	6.90 ± 0.25
Lysophosphatidylcholine (LPC)
	LPC(16:0)	-	41.36 ± 0.69	35.52 ± 0.59	37.65 ± 0.71		LPC(16:0)	-	43.49 ± 0.78	36.88 ± 0.68	39.53 ± 0.94
	LPC(18:0)b	-	19.14 ± 0.53	23.76 ± 0.84	31.73 ± 0.90		LPC(18:0)b	-	22.15 ± 0.67	26.25 ± 0.64	35.03 ± 0.73
	LPC(18:2)	-	19.14 ± 1.09	15.92 ± 0.88	11.39 ± 0.64		LPC(18:2)	-	15.06 ± 0.86	14.05 ± 0.82	8.68 ± 0.52
	LPC(18:1)	-	9.55 ± 0.43	10.36 ± 0.59	7.70 ± 0.31		LPC(18:1)	-	9.45 ± 0.33	10.40 ± 0.49	6.84 ± 0.25
	LPC(20:4)	-	6.35 ± 0.36	9.05 ± 0.69	5.25 ± 0.35		LPC(20:4)	-	4.82 ± 0.33	7.32 ± 0.61	3.71 ± 0.27
Phosphatidylethanolamine (PE)
	PE(38:4)	PE(18:0/20:4)	35.00 ± 1.95	34.06 ± 2.07	27.66 ± 1.60		PE(38:4)	PE(18:0/20:4)	35.31 ± 2.22	35.79 ± 2.25	29.43 ± 2.16
	PE(36:2)	PE(18:0/18:2)	25.05 ± 1.58	22.72 ± 1.30	22.88 ± 1.13		PE(36:2)	PE(18:0/18:2)	24.90 ± 1.6	22.68 ± 1.40	23.08 ± 1.08
	PE(34:2)	PE(16:0/18:2)	7.50 ± 0.59	6.70 ± 0.48	8.19 ± 0.52		PE(34:2)	PE(16:0/18:2)	7.18 ± 0.60	6.42 ± 0.58	8.07 ± 0.57
	PE(36:4)b	PE(16:0/20:4)	6.94 ± 0.47	6.41 ± 0.43	5.36 ± 0.34		PE(36:4)b	PE(16:0/20:4)	6.71 ± 0.48	6.82 ± 0.48	5.79 ± 0.40
	PE(36:3)	PE(18:1/18:2)	5.76 ± 0.89	9.66 ± 1.62	15.48 ± 1.62		PE(36:3)	PE(18:1/18:2)	5.93 ± 1.03	8.23 ± 1.46	13.76 ± 2.01
Ether-type phatidylethanolamine (PEe)
	PEe(38:5)c	PE(18:1e/20:4)	33.23 ± 0.89	32.52 ± 0.70	31.52 ± 0.68		PEe(38:5)c	PE(18:1e/20:4)	33.06 ± 0.76	32.41 ± 0.59	31.92 ± 0.69
	PEe(36:5)	PE(16:1e/20:4)	16.51 ± 0.91	14.97 ± 0.92	14.46 ± 0.86		PEe(36:5)	PE(16:1e/20:4)	16.47 ± 0.95	15.86 ± 0.84	15.01 ± 0.87
	PEe(38:6)b	PE(18:2e/20:4)	14.26 ± 0.55	15.23 ± 0.52	12.21 ± 0.37		PEe(38:6)b	PE(18:2e/20:4)	14.29 ± 0.51	15.60 ± 0.55	12.38 ± 0.44
	PEe(36:3)	PE(18:1e/18:2)	6.10 ± 0.60	6.13 ± 0.55	6.58 ± 0.62		PEe(36:3)	PE(18:1e/18:2)	6.31 ± 0.61	6.09 ± 0.56	6.69 ± 0.62
	PEe(38:7)	PE(16:1e/22:6)	4.20 ± 0.41	4.00 ± 0.37	3.77 ± 0.28		PEe(40:7)b	PE(18:1e/22:6)	4.36 ± 0.25	4.47 ± 0.24	4.47 ± 0.24
Lysophosphatidylethanolamine (LPE)
	LPE(20:4)	-	47.02 ± 2.24	53.15 ± 2.12	42.37 ± 1.90		LPE(20:4)	-	39.87 ± 2.30	50.89 ± 2.61	37.84 ± 2.26
	LPE(18:2)	-	22.08 ± 1.79	16.07 ± 1.34	15.76 ± 1.2		LPE(18:2)	-	22.09 ± 1.79	15.78 ± 1.40	14.49 ± 0.96
	LPE(22:6)	-	10.10 ± 0.78	11.31 ± 0.81	8.91 ± 0.69		LPE(18:0)	-	10.44 ± 0.84	8.37 ± 0.88	22.06 ± 1.43
	LPE(18:1)	-	8.64 ± 1.04	7.78 ± 1.15	8.23 ± 0.96		LPE(18:1)	-	10.37 ± 1.07	8.70 ± 1.52	8.73 ± 1.15
	LPE(18:0)	-	5.46 ± 0.50	6.02 ± 0.84	16.27 ± 1.09		LPE(22:6)	-	9.01 ± 0.76	10.41 ± 0.99	7.99 ± 0.72
Phosphatidylinositol (PI)
	PI(38:4)	PI(18:0/20:4)	44.39 ± 2.25	40.21 ± 2.62	32.55 ± 1.71		PI(38:4)	PI(18:0/20:4)	44.68 ± 2.54	43.99 ± 3.05	34.31 ± 2.14
	PI(36:2)	PI(18:0/18:2)	22.00 ± 1.4	20.71 ± 1.23	22.35 ± 1.42		PI(36:2)	PI(18:0/18:2)	21.77 ± 1.39	19.98 ± 1.36	22.50 ± 1.29
	PI(36:4)	PI(16:0/20:4)	6.72 ± 0.53	8.29 ± 0.70	8.01 ± 0.50		PI(36:4)	PI(16:0/20:4)	6.85 ± 0.53	7.64 ± 0.68	7.72 ± 0.44
	PI(34:2)	PI(16:0/18:2)	6.20 ± 0.54	6.71 ± 0.55	7.83 ± 0.45		PI(34:2)	PI(16:0/18:2)	6.13 ± 0.48	6.14 ± 0.63	7.57 ± 0.52
	PI(38:3)a	PI(18:0/20:3)	5.34 ± 0.33	7.76 ± 0.55	12.81 ± 0.68		PI(38:3)a	PI(18:0/20:3)	5.62 ± 0.43	6.41 ± 0.64	11.89 ± 1.00
Lipid subclasses with more than 7 lipid molecules detected in the current study were included in this analysis.
Total signal abundance of each lipid subclass was used as a denominator for mol% calculation. The mol% values of lipid molecules were indicated as average ± standard error.

## Sheet: Table S2
Table S2. Absolute lipid abundance in EVs and lipoproteins obtained from plasma or serum of the test sample.
Lipid Class	Compound	Acyl side chains	Plasma EVs						Plasma HDL						Plasma LDL/VLDL						Serum EVs						Serum HDL						Serum LDL/VLDL
			No.1	No.2	No.3	No.4	No.5		No.1	No.2	No.3	No.4	No.5		No.1	No.2	No.3	No.4	No.5		No.1	No.2	No.3	No.4	No.5		No.1	No.2	No.3	No.4	No.5		No.1	No.2	No.3	No.4	No.5
Cer	Cer(d34:1)	-	1.03809e-05	8.949e-06	9.23081e-06	7.01498e-06	1.12514e-05		8.58247e-05	8.80404e-05	0.000106508	0.000101193	0.000144006		0.00049999	0.000692683	0.000551769	0.000555636	0.000693409		1.28301e-05	2.23658e-05	1.7429e-05	2.00193e-05	1.33143e-05		0.000113846	0.000123107	0.000101341	0.000125172	0.000121012		0.000602127	0.000572908	0.0006263	0.000602523	0.000685296
Cer	Cer(d36:1)	-	4.5622e-06	5.11544e-06	3.59674e-06	2.96101e-06	5.9052e-06		4.04004e-05	3.56555e-05	5.5887e-05	4.90548e-05	7.6389e-05		0.000256128	0.000302724	0.000232524	0.000245208	0.000290502		5.07262e-06	7.85645e-06	8.25819e-06	1.09062e-05	5.63077e-06		6.85174e-05	6.04258e-05	4.68855e-05	6.84041e-05	8.58869e-05		0.000238351	0.00025593	0.000272853	0.000232783	0.000262554
Cer	Cer(d38:1)	Cer(d16:1/22:0), Cer(d18:1/20:0)	1.06675e-05	7.30753e-06	6.51809e-06	7.02703e-06	9.75225e-06		8.33896e-05	6.3758e-05	8.57507e-05	0.000102913	0.000151479		0.000381632	0.000487043	0.000359347	0.000399366	0.000506548		1.11519e-05	1.70555e-05	1.66405e-05	1.40487e-05	1.36331e-05		0.000101795	9.46176e-05	9.0529e-05	0.000124499	0.000132017		0.000405728	0.000396652	0.000473988	0.000403464	0.000466037
Cer	Cer(d39:1)	-	2.53703e-06	2.03124e-06	2.11748e-06	2.6387e-06	2.98672e-06		1.81102e-05	2.04875e-05	1.93373e-05	2.08405e-05	2.9153e-05		0.000166514	0.000183512	0.000152812	0.000173584	0.000195707		3.73524e-06	6.54758e-06	5.09901e-06	8.10225e-06	4.06989e-06		2.66594e-05	3.34006e-05	2.6151e-05	3.02146e-05	5.52781e-05		0.000165263	0.000165422	0.000179424	0.000165831	0.000163227
Cer	Cer(d40:0)	Cer(d18:0/22:0)	6.74576e-06	3.61797e-06	4.99488e-06	3.98367e-06	4.94075e-06		5.12864e-05	1.90936e-05	5.5791e-05	3.85164e-05	0.000101589		0.000316944	0.000427314	0.000254581	0.00035334	0.000484608		4.56992e-06	5.96933e-06	9.52459e-06	1.06829e-05	1.16068e-05		5.17705e-05	5.88587e-05	2.93674e-05	7.05119e-05	0.000101492		0.000274362	0.0002635	0.000439334	0.000349957	0.00058993
Cer	Cer(d40:1)	Cer(d18:1/22:0)	3.12034e-05	2.74977e-05	3.24766e-05	2.26271e-05	3.16588e-05		0.000267052	0.000211898	0.000305941	0.000329243	0.000536858		0.00238583	0.00282088	0.00234701	0.00252018	0.002979		3.32507e-05	4.52132e-05	5.24851e-05	3.70154e-05	5.7168e-05		0.000322406	0.000332488	0.000303497	0.000394319	0.000456733		0.00249577	0.00218319	0.00294501	0.00272378	0.00308912
Cer	Cer(d40:2)	Cer(d18:2/22:0)	2.61795e-06	2.10029e-06	1.71041e-06	2.06751e-06	1.66783e-06		2.17445e-05	2.82899e-05	3.87607e-05	5.06432e-05	4.4931e-05		0.000279768	0.000298579	0.000273701	0.000291006	0.000285338		2.99849e-06	4.31084e-06	4.17816e-06	7.47529e-06	4.71331e-06		3.87949e-05	3.65459e-05	4.74235e-05	5.58022e-05	6.11314e-05		0.000288016	0.000262575	0.000303991	0.000309599	0.000311138
Cer	Cer(d41:0)	-	4.33653e-06	2.63013e-06	2.48488e-06	2.51871e-06	2.06191e-06		2.42445e-05	1.39284e-05	3.48535e-05	1.58446e-05	3.30535e-05		0.000136771	0.000211265	0.000146169	0.000186983	0.000238275		2.97725e-06	4.34564e-06	5.07799e-06	6.11097e-06	7.10677e-06		2.07211e-05	2.73019e-05	1.83144e-05	3.34061e-05	4.4918e-05		0.000143257	0.00014013	0.000220904	0.000178616	0.000289932
Cer	Cer(d41:1)	Cer(d17:1/24:0), Cer(d18:1/23:0)	2.77953e-05	2.29029e-05	2.6189e-05	1.95556e-05	2.59595e-05		0.0001962	0.000152296	0.000210788	0.000226766	0.00037485		0.00213616	0.00278878	0.00199148	0.0023235	0.00271642		2.97801e-05	4.03805e-05	4.44879e-05	3.2339e-05	4.93496e-05		0.000231887	0.000259978	0.00019969	0.000261746	0.000311787		0.0020471	0.00188999	0.0026578	0.0024477	0.00307991
Cer	Cer(d41:2)	-	2.16532e-06	2.26889e-06	1.61911e-06	2.16186e-06	1.8158e-06		1.47474e-05	1.82273e-05	2.01523e-05	2.17991e-05	3.033e-05		0.000231506	0.000302264	0.000240577	0.000246929	0.000276003		3.0311e-06	4.29177e-06	4.30084e-06	7.00153e-06	3.55645e-06		2.3029e-05	2.55694e-05	2.61745e-05	2.82197e-05	2.95461e-05		0.000236531	0.000232036	0.000267846	0.000255776	0.000282906
Cer	Cer(d42:0)	Cer(d18:0/24:0)	8.93365e-06	5.41101e-06	7.65983e-06	5.44027e-06	7.41576e-06		6.20046e-05	1.93994e-05	7.00346e-05	4.41479e-05	0.000125182		0.000453964	0.000669165	0.000422195	0.000607422	0.000761861		5.24163e-06	6.18462e-06	1.70772e-05	9.9946e-06	1.64455e-05		5.34755e-05	6.99418e-05	4.03753e-05	7.16588e-05	0.000117579		0.000391548	0.000424634	0.000722316	0.000675807	0.00114459
Cer	Cer(d42:1)a	-	2.16388e-06	2.07392e-06	2.00936e-06	1.86925e-06	2.38733e-06		1.9503e-05	2.03708e-05	2.02436e-05	4.55146e-05	3.92117e-05		0.000258741	0.000332196	0.00026297	0.000299232	0.000307526		2.85604e-06	3.90749e-06	4.31139e-06	6.39367e-06	5.06814e-06		2.97669e-05	2.41797e-05	2.26593e-05	3.94018e-05	3.27239e-05		0.000282962	0.000250722	0.000304458	0.000299787	0.000306346
Cer	Cer(d42:1)b	Cer(d18:1/24:0)	0.000117157	9.74593e-05	0.000121703	8.1052e-05	0.000118736		0.000685618	0.000529419	0.00079304	0.000834893	0.00141152		0.00921194	0.0127711	0.00926353	0.0105494	0.0117077		0.000119001	0.000149746	0.000176767	0.000116056	0.000230162		0.000781026	0.000914377	0.000793583	0.00105058	0.00117493		0.00914734	0.00880638	0.0117095	0.0112351	0.0132429
Cer	Cer(d42:2)a	Cer(d18:1/24:1)	2.36953e-05	2.11808e-05	2.35675e-05	1.59106e-05	2.45655e-05		0.000284638	0.000305344	0.000382071	0.000414675	0.000605124		0.00256938	0.00297837	0.00250201	0.00251867	0.00287516		2.69594e-05	3.38642e-05	3.34473e-05	1.82963e-05	4.87542e-05		0.000424065	0.000384049	0.000418889	0.000487757	0.000486708		0.00259881	0.00246477	0.00276492	0.00256418	0.00268335
Cer	Cer(d42:2)b	Cer(d18:2/24:0)	1.17897e-05	1.11783e-05	1.23968e-05	7.724e-06	1.40284e-05		0.00010717	0.000111704	0.000129171	0.000162889	0.000233417		0.00131633	0.00163466	0.00134266	0.0015384	0.00147956		1.4745e-05	1.44613e-05	1.3544e-05	7.60459e-06	2.62462e-05		0.000157229	0.000148158	0.000172493	0.000200499	0.000197369		0.00135715	0.00125032	0.0015153	0.00109375	0.00150598
Cer	Cer(d42:3)	Cer(d18:2/24:1), Cer(d18:1/24:2)	4.601e-06	4.75927e-06	3.66966e-06	2.20368e-06	3.75466e-06		6.79024e-05	7.30306e-05	8.83113e-05	0.00010141	0.000135878		0.000448575	0.0005113	0.000488658	0.00051018	0.000512058		3.64632e-06	5.02047e-06	4.19052e-06	7.40157e-06	9.80443e-06		8.59155e-05	7.92044e-05	9.29238e-05	0.000100709	0.000115413		0.000496191	0.000414057	0.000500988	0.000531626	0.00052945
Cer	Cer(d44:1)	-	9.87521e-06	6.36638e-06	6.52821e-06	5.01958e-06	6.58675e-06		7.11526e-05	2.26147e-05	4.3948e-05	5.29858e-05	0.000100012		0.000217428	0.000308996	0.00023802	0.000277229	0.000360731		5.57113e-06	1.42779e-05	2.14893e-05	1.30609e-05	1.09979e-05		6.64522e-05	6.79894e-05	3.18148e-05	8.51943e-05	0.000117878		0.000212237	0.000252057	0.000373989	0.000246593	0.000442948
Cer+O	Cer(d42:0)+O	-	5.72811e-06	5.08411e-06	5.42229e-06	6.15214e-06	6.27861e-06		6.6684e-05	1.86967e-05	6.2519e-05	5.72875e-05	0.000104976		0.00020416	0.000282274	0.000182106	0.000263713	0.000336849		5.56526e-06	5.92716e-06	1.01795e-05	7.50793e-06	9.87327e-06		5.153e-05	6.09794e-05	2.86173e-05	8.34295e-05	0.000102214		0.000194376	0.000187713	0.000326223	0.000266044	0.000377219
deoCer	deoCer(d42:1)	-	1.22567e-06	1.3154e-06	1.11797e-06	1.64775e-06	1.41819e-06		1.06051e-05	1.10107e-05	1.10841e-05	1.29962e-05	1.76377e-05		0.000120922	0.000151045	0.000124581	0.000126208	0.000119265		2.41247e-06	3.53619e-06	3.18582e-06	5.56444e-06	1.81228e-06		1.39024e-05	1.27193e-05	1.35266e-05	1.63443e-05	1.33759e-05		0.000100759	9.24629e-05	0.000148354	0.000125383	0.000127384
CerG1	CerG1(d34:1)	CerG1(d18:1/16:0)	2.98618e-05	2.97057e-05	2.70857e-05	2.39426e-05	2.72633e-05		0.000124501	0.000125793	0.000145758	0.000166536	0.000205609		0.00118249	0.00165331	0.0011671	0.00123209	0.00137038		4.04862e-05	4.8564e-05	4.14785e-05	2.52549e-05	4.30884e-05		0.000140077	0.000132137	0.000126254	0.000139505	0.000144202		0.00130432	0.00118328	0.00126635	0.0013925	0.00147045
CerG1	CerG1(d36:1)	-	2.89187e-06	2.08571e-06	2.12626e-06	2.01176e-06	2.18716e-06		1.43281e-05	1.27965e-05	1.72024e-05	1.62111e-05	2.36894e-05		8.56986e-05	0.000137348	0.00010341	0.000113574	9.75855e-05		2.60189e-06	3.59026e-06	3.37426e-06	5.30872e-06	3.06885e-06		1.62071e-05	1.68585e-05	1.68011e-05	1.78811e-05	1.8699e-05		0.000107542	0.000111637	9.90338e-05	0.000112707	0.00012071
CerG1	CerG1(d38:1)	-	4.72494e-06	3.56515e-06	5.33434e-06	3.57703e-06	4.10719e-06		2.76694e-05	3.30142e-05	3.36418e-05	4.87649e-05	7.1525e-05		0.000235958	0.000356036	0.000252198	0.000279173	0.000284571		4.61065e-06	6.28318e-06	5.83711e-06	9.29339e-06	8.65927e-06		4.7099e-05	4.76383e-05	2.87563e-05	3.00973e-05	4.83672e-05		0.000276718	0.000250568	0.000274942	0.000283301	0.000309911
CerG1	CerG1(d40:1)	CerG1(d18:1/22:0)	6.47851e-05	6.62037e-05	6.45784e-05	5.1174e-05	6.01738e-05		0.000580122	0.000551917	0.000655666	0.000784727	0.00104652		0.00243166	0.00334898	0.00241778	0.00274574	0.00292887		9.02293e-05	9.54178e-05	9.44854e-05	7.27125e-05	0.000107278		0.000606671	0.000650445	0.000666838	0.00075103	0.00075889		0.00282343	0.00256333	0.00270028	0.00300582	0.00304491
CerG1	CerG1(d40:2)a	-	3.12668e-06	5.37797e-06	5.59606e-06	2.83165e-06	4.1164e-06		3.88275e-05	4.1918e-05	4.75306e-05	8.4229e-05	0.000102889		0.000213689	0.000279092	0.00020157	0.000213891	0.000250226		6.07194e-06	6.93797e-06	5.13671e-06	7.59312e-06	8.74252e-06		6.342e-05	5.53069e-05	6.6549e-05	9.62394e-05	7.8366e-05		0.000224149	0.000220345	0.000221726	0.000246763	0.000244344
CerG1	CerG1(d41:1)	-	2.52355e-05	2.5167e-05	3.17535e-05	2.27041e-05	2.49711e-05		0.000223703	0.000230081	0.000295483	0.000322487	0.000447395		0.00115206	0.00141825	0.00116761	0.00126618	0.00136867		3.50441e-05	4.00735e-05	3.59648e-05	2.10565e-05	4.89634e-05		0.000247325	0.000257481	0.00028251	0.000312856	0.000306781		0.00130438	0.00117663	0.00125928	0.00133104	0.00145435
CerG1	CerG1(d42:1)	CerG1(d18:1/24:0)	9.88482e-05	0.000105883	0.000108036	8.03378e-05	9.73192e-05		0.00089747	0.000921168	0.00112683	0.00139151	0.00187443		0.00385371	0.00500204	0.00379238	0.00432635	0.00447923		0.000131668	0.000145079	0.000144275	0.00010365	0.000171057		0.00107496	0.00109523	0.00116817	0.00139991	0.0014148		0.00418786	0.00382109	0.00428974	0.00445801	0.00516358
CerG1	CerG1(d42:2)b	-	3.65995e-05	3.8212e-05	3.72652e-05	8.8681e-05	3.65857e-05		0.000325826	0.000351569	0.000403402	0.000502087	0.000676766		0.00149506	0.00188126	0.00144968	0.00157584	0.00169051		5.53713e-05	5.68229e-05	0.000152683	0.000117286	6.2036e-05		0.000384219	0.000409465	0.00042194	0.000474476	0.000473097		0.00166757	0.00150001	0.00155025	0.00171787	0.00185533
CerG1	CerG1(d42:3)	-	4.41445e-06	7.80027e-06	8.76839e-06	2.93239e-06	6.29837e-06		6.30762e-05	6.40885e-05	8.23808e-05	0.000106158	0.000150492		0.0002582	0.000375114	0.000286885	0.000316734	0.000332743		7.99217e-06	5.36057e-06	6.37745e-06	7.09027e-06	1.20936e-05		8.86842e-05	9.95308e-05	8.16466e-05	0.000106681	9.81118e-05		0.000320613	0.000299768	0.000295045	0.000345774	0.00033692
CerG1+O	CerG1(d34:1)+O	-	3.70688e-06	3.25783e-06	2.40422e-06	4.04711e-06	4.21376e-06		2.22828e-05	2.97615e-05	2.93386e-05	2.66473e-05	4.55312e-05		0.000105986	0.000175293	0.000124264	0.000133232	0.000133916		6.45666e-06	6.13323e-06	5.80824e-06	8.92635e-06	5.13862e-06		3.47963e-05	2.54465e-05	2.48111e-05	3.02067e-05	2.52104e-05		0.000170358	0.000158341	0.000143698	0.000154156	0.00018503
CerG1+O	CerG1(d42:1)+Oa	-	4.51797e-06	6.54493e-06	4.14825e-06	2.9352e-06	5.4906e-06		4.69439e-05	4.82849e-05	5.79283e-05	6.49423e-05	0.000106961		0.000227189	0.000305547	0.00022886	0.00028389	0.000284576		4.8183e-06	6.18716e-06	5.78575e-06	6.74747e-06	1.00795e-05		5.19194e-05	4.31083e-05	5.54413e-05	6.52692e-05	8.03251e-05		0.000253233	0.000239885	0.00027389	0.000279652	0.000306724
CerG1+O	CerG1(d42:1)+Ob	-	4.02373e-06	4.84307e-06	4.27095e-06	2.5603e-06	3.89641e-06		3.37879e-05	3.53096e-05	4.73114e-05	6.6074e-05	9.14367e-05		0.000169005	0.000230668	0.000164076	0.000207742	0.000227206		5.40177e-06	6.27315e-06	4.27961e-06	6.31073e-06	9.67129e-06		4.90068e-05	3.92849e-05	5.43778e-05	5.8031e-05	6.62151e-05		0.00018947	0.000179575	0.000196004	0.000230542	0.000235556
CerG2	CerG2(d32:1)	CerG2(d16:1/16:0), CerG2(d18:1/14:0)	3.1095e-06	3.62847e-06	2.798e-06	3.76565e-06	2.71041e-06		1.63192e-05	1.67817e-05	2.11617e-05	3.06627e-05	2.85657e-05		0.000138027	0.000201775	0.000154831	0.000185623	0.000175631		4.57795e-06	5.33291e-06	5.10721e-06	7.47482e-06	6.91032e-06		1.73372e-05	1.7639e-05	2.05761e-05	2.69742e-05	1.96433e-05		0.000176053	0.000160012	0.000192502	0.000205888	0.000197488
CerG2	CerG2(d34:1)	CerG2(d18:1/16:0)	0.000119296	0.000133939	0.000124197	0.000103781	0.000113811		0.000532113	0.000585837	0.000662064	0.000798064	0.00102487		0.00399966	0.00501211	0.0038352	0.00438056	0.00458951		0.000173525	0.000203341	0.000164337	0.000148834	0.000188838		0.000641115	0.000579148	0.000638533	0.000777436	0.00074568		0.00415267	0.00401915	0.00450868	0.00478949	0.00493573
CerG2	CerG2(d34:2)	CerG2(d18:2/16:0)	5.48954e-06	5.22464e-06	5.79301e-06	6.85532e-06	4.60357e-06		1.93574e-05	2.80545e-05	4.11528e-05	5.23057e-05	6.42458e-05		0.00019827	0.000233832	0.000200885	0.000229976	0.000244552		8.75041e-06	7.79505e-06	7.30724e-06	7.83171e-06	1.08268e-05		5.89603e-05	4.36271e-05	4.42972e-05	7.13349e-05	6.80091e-05		0.00019215	0.000194297	0.000227379	0.000244326	0.000261346
CerG2	CerG2(d40:1)	-	3.13718e-06	4.48316e-06	3.80487e-06	3.61885e-06	3.89818e-06		1.95127e-05	2.81699e-05	4.34309e-05	6.30714e-05	5.62161e-05		0.000172428	0.000239363	0.00015719	0.00019233	0.00020123		4.34841e-06	6.56101e-06	5.05931e-06	7.00502e-06	8.76622e-06		3.44144e-05	3.6582e-05	2.78243e-05	3.95855e-05	5.30361e-05		0.000184988	0.000181134	0.000180272	0.000193605	0.000217287
CerG2	CerG2(d42:1)	-	4.97234e-06	6.19098e-06	5.11368e-06	3.79203e-06	5.76634e-06		5.13122e-05	5.07269e-05	6.54539e-05	7.99189e-05	0.000117014		0.00021925	0.000260775	0.000193606	0.000239583	0.000258125		5.3864e-06	5.3229e-06	4.14738e-06	6.9552e-06	1.19834e-05		4.43355e-05	5.7286e-05	5.99767e-05	8.01745e-05	7.61347e-05		0.000221764	0.000221297	0.000257333	0.000254439	0.000303809
CerG2	CerG2(d42:2)	CerG2(d18:1/24:1)	2.68169e-05	3.41339e-05	2.69631e-05	2.1511e-05	2.91001e-05		0.000197215	0.000226092	0.000303188	0.000356856	0.000472054		0.000792522	0.00103954	0.000780064	0.000937172	0.000963394		4.0648e-05	3.96852e-05	3.61456e-05	3.09517e-05	4.58631e-05		0.000241693	0.000261334	0.000293212	0.000347605	0.000328742		0.000879364	0.000823662	0.000902364	0.000932024	0.00106699
CerG2	CerG2(d42:3)	-	8.67467e-06	1.01981e-05	7.37816e-06	5.82196e-06	1.01575e-05		5.61222e-05	7.63177e-05	0.000106944	0.000134189	0.000154813		0.000255303	0.000297981	0.000239867	0.000324608	0.000315282		1.48511e-05	1.8694e-05	7.8281e-06	7.27055e-06	1.58344e-05		9.4462e-05	6.24274e-05	9.8785e-05	0.00012092	0.000111077		0.000294619	0.000261028	0.000305032	0.000322067	0.00035054
CerG3	CerG3(d34:1)	CerG3(d18:1/16:0)	3.62021e-05	3.54382e-05	3.66869e-05	2.58591e-05	3.04219e-05		0.000189436	0.000159962	0.000191542	0.000198687	0.000333431		0.00109718	0.00145909	0.00104186	0.00123204	0.00122883		5.31182e-05	5.34176e-05	4.4379e-05	3.91981e-05	5.01392e-05		0.000186298	0.00016586	0.000176946	0.000207154	0.00021652		0.00119189	0.00113932	0.00128967	0.00132887	0.00139968
CerG3	CerG3(d40:1)	-	2.60323e-06	6.49415e-06	3.12611e-06	2.53137e-06	4.75043e-06		2.87418e-05	2.19545e-05	3.30276e-05	5.75124e-05	5.49746e-05		0.00016059	0.000222388	0.000170941	0.000200558	0.000212627		3.41082e-06	5.65701e-06	5.0079e-06	7.29491e-06	6.71396e-06		4.14241e-05	3.33615e-05	3.36082e-05	4.52049e-05	5.44479e-05		0.000180988	0.000177249	0.00018855	0.000209235	0.000242709
CerG3	CerG3(d42:1)	-	2.17303e-06	1.76404e-06	1.93059e-06	1.91265e-06	3.84268e-06		3.19685e-05	3.63718e-05	5.77048e-05	6.78576e-05	0.000105588		0.000192646	0.000251222	0.000168243	0.000226353	0.000284011		3.17691e-06	4.25673e-06	3.96352e-06	6.38023e-06	5.43885e-06		4.23911e-05	3.85865e-05	5.97157e-05	6.42494e-05	8.60403e-05		0.000217275	0.00019108	0.000216472	0.000237177	0.00026212
CerG3	CerG3(d42:2)	CerG3(d18:1/24:1)	9.9654e-06	1.12832e-05	1.21265e-05	8.92375e-06	1.17591e-05		9.04389e-05	8.47321e-05	9.79753e-05	0.000128822	0.000161082		0.000351983	0.000439894	0.000310492	0.000379931	0.000417034		1.6004e-05	1.10712e-05	1.26144e-05	8.65258e-06	1.61773e-05		0.000108679	0.000107532	0.000109664	0.000128858	0.000136099		0.000382428	0.00035015	0.000404831	0.000436222	0.000472787
CerG3	CerG3(d42:3)	-	1.84376e-06	5.21586e-06	2.90447e-06	2.79052e-06	2.82969e-06		2.37178e-05	3.93537e-05	2.40804e-05	3.45767e-05	4.91278e-05		8.80776e-05	0.00012551	9.09625e-05	0.000120955	0.000125283		4.74692e-06	4.51866e-06	5.00504e-06	6.56127e-06	5.72893e-06		2.52348e-05	4.11446e-05	4.86136e-05	3.16206e-05	3.63003e-05		7.05121e-05	8.46023e-05	0.000120102	0.000116981	0.000126363
CerG3	GM3(d34:1)	GM3(d18:1/16:0)	6.954e-05	8.04513e-05	7.66744e-05	6.70208e-05	6.21208e-05		0.000312192	0.000276411	0.000350249	0.000395894	0.000464019		0.00197618	0.00267268	0.0019207	0.00204956	0.00218287		9.86274e-05	0.000111948	0.000102802	8.54584e-05	8.8195e-05		0.000342951	0.000329679	0.000313694	0.000395126	0.000364781		0.00210789	0.00200646	0.00198874	0.00223423	0.0022836
GM3	GM3(d36:1)	-	2.22735e-05	2.85197e-05	2.58989e-05	2.20087e-05	1.99689e-05		9.79621e-05	8.29407e-05	9.76684e-05	0.000118032	0.000151629		0.00048767	0.000726612	0.000530725	0.000582427	0.000648094		3.56292e-05	3.28679e-05	3.54074e-05	2.77768e-05	3.03306e-05		9.82677e-05	9.33829e-05	8.94211e-05	0.000112123	9.98138e-05		0.000576685	0.00054217	0.000615716	0.000637839	0.000623634
GM3	GM3(d38:1)	-	5.73426e-06	6.79261e-06	6.11822e-06	3.52642e-06	3.37936e-06		3.08271e-05	2.48824e-05	2.79766e-05	3.56509e-05	4.33232e-05		0.000196494	0.000266176	0.000163676	0.000222163	0.000213057		5.051e-06	8.10213e-06	7.28366e-06	1.318e-05	6.0715e-06		2.85765e-05	3.05323e-05	3.08317e-05	3.57292e-05	3.32207e-05		0.000214513	0.000188446	0.000187978	0.000191157	0.000210581
GM3	GM3(d40:1)	-	3.73548e-05	3.68927e-05	3.55741e-05	3.15245e-05	2.69295e-05		0.000127604	0.000110619	0.000152971	0.000163354	0.000235951		0.000799818	0.00123789	0.000781141	0.000927098	0.00102863		4.62756e-05	4.75704e-05	4.66978e-05	3.58738e-05	4.43499e-05		0.000186682	0.000147629	0.000140974	0.000186484	0.000200144		0.000926145	0.000918535	0.000913108	0.000981563	0.000951685
GM3	GM3(d41:1)	-	8.0106e-06	8.39064e-06	1.15416e-05	9.53451e-06	9.29719e-06		2.9736e-05	4.40759e-05	2.96451e-05	4.51192e-05	8.76393e-05		0.000229839	0.000375802	0.000231274	0.000296876	0.000324325		7.99179e-06	1.24511e-05	1.07743e-05	7.26491e-06	1.1826e-05		5.17563e-05	4.06018e-05	3.99889e-05	6.06463e-05	5.15705e-05		0.00026354	0.000274688	0.000253965	0.000274645	0.000268181
GM3	GM3(d42:1)	GM3(d18:1/24:0)	3.34891e-05	3.86882e-05	3.57579e-05	2.91317e-05	2.84131e-05		0.000182943	0.000153481	0.000178878	0.000189145	0.00033607		0.000851039	0.00116932	0.000768049	0.000941727	0.00110303		4.03185e-05	3.71517e-05	4.43541e-05	2.6533e-05	4.62172e-05		0.000181766	0.000167117	0.000208612	0.000254007	0.000253534		0.0008952	0.000998596	0.000971872	0.00105034	0.00103403
GM3	GM3(d42:2)	-	4.14545e-05	4.29963e-05	4.13659e-05	3.34547e-05	3.40762e-05		0.000206458	0.000159382	0.000229495	0.000271564	0.000365097		0.000941408	0.00140774	0.000911725	0.00105322	0.00108684		5.61424e-05	6.51515e-05	4.73487e-05	4.27038e-05	5.19122e-05		0.000254968	0.00023877	0.000222297	0.000286413	0.000257978		0.00108913	0.00106765	0.00101135	0.00109805	0.00109506
GM3	GM3(d42:3)	-	5.95477e-06	8.32716e-06	8.88513e-06	5.71199e-06	6.40555e-06		3.70909e-05	3.88595e-05	4.73925e-05	5.41579e-05	8.91622e-05		0.000153066	0.000242628	0.000149954	0.000157648	0.000182331		6.91789e-06	1.24012e-05	7.71858e-06	7.18004e-06	9.93188e-06		4.72715e-05	3.28254e-05	3.55961e-05	4.88128e-05	4.40876e-05		0.000160206	0.000181136	0.00015591	0.000175945	0.000207844
LPC	LPC(14:0)	-	3.70928e-05	4.05235e-05	3.75409e-05	2.60096e-05	2.63512e-05		2.65284e-05	2.97179e-05	3.04426e-05	2.94609e-05	4.09802e-05		7.12235e-05	8.40042e-05	4.58204e-05	5.83617e-05	5.64625e-05		5.86943e-05	7.06512e-05	6.04636e-05	4.48655e-05	7.44319e-05		4.97893e-05	6.0724e-05	5.11929e-05	6.25608e-05	5.38972e-05		8.15188e-05	7.88187e-05	0.000110739	9.32437e-05	8.24691e-05
LPC	LPC(15:0)	-	1.18957e-05	1.57267e-05	1.4578e-05	1.15835e-05	1.24287e-05		2.55833e-05	2.5035e-05	3.27114e-05	3.08613e-05	4.72367e-05		4.99978e-05	8.61909e-05	5.42131e-05	5.66716e-05	6.41756e-05		2.71351e-05	3.70936e-05	2.66409e-05	1.7878e-05	3.36862e-05		2.89917e-05	3.07138e-05	4.17274e-05	3.60638e-05	4.09839e-05		8.67266e-05	6.30851e-05	6.79221e-05	7.45622e-05	6.68289e-05
LPC	LPC(16:0)	-	0.00473663	0.00532498	0.00463821	0.00441911	0.0041655		0.0125182	0.012276	0.0144893	0.0156312	0.0209551		0.0335616	0.0418831	0.0345558	0.0330518	0.0363803		0.00847839	0.0109012	0.0101703	0.00922074	0.00826178		0.0207789	0.0217724	0.0213432	0.0235245	0.0226508		0.0470899	0.0427432	0.0532594	0.0468201	0.0487201
LPC	LPC(16:1)	-	9.86934e-05	0.000114702	0.00010216	8.24313e-05	8.68436e-05		0.000162663	0.00014151	0.000156587	0.000172499	0.00027817		0.000230186	0.000205162	0.000196412	0.000183536	0.000214186		0.000168114	0.000199448	0.000172357	0.000115905	0.00021221		0.0002735	0.000296292	0.000262731	0.000325997	0.000301284		0.000262936	0.000211497	0.000263091	0.000270975	0.000268474
LPC	LPC(17:0)	-	4.91242e-05	5.60313e-05	5.02011e-05	4.32017e-05	3.92674e-05		8.2102e-05	8.1425e-05	9.83688e-05	9.96471e-05	0.000127004		0.000381681	0.000415934	0.000380225	0.00034331	0.000294108		9.1138e-05	9.95624e-05	9.73552e-05	6.42825e-05	0.000106759		0.000179367	0.000198534	0.000159463	0.000165653	0.000189692		0.000597	0.000503499	0.000632384	0.000598876	0.000513822
LPC	LPC(18:0)a	-	0.000336475	0.000409598	0.000341548	0.000244998	0.000302573		0.00102933	0.0010772	0.00116525	0.00120489	0.00161615		0.00325036	0.00483139	0.0038406	0.00318407	0.0033696		0.000552384	0.000774801	0.000621669	0.00057168	0.000758913		0.00153077	0.0015459	0.00149601	0.00170271	0.00172765		0.00667187	0.00575101	0.00719602	0.00645642	0.00618209
LPC	LPC(18:0)b	-	0.00243805	0.00269887	0.00241156	0.00219345	0.00216015		0.0084633	0.00901389	0.00922104	0.010202	0.0144465		0.029308	0.0353609	0.0257465	0.0279271	0.0308452		0.00465868	0.00547275	0.00504533	0.00451727	0.0043557		0.013482	0.0148088	0.0143203	0.0150764	0.015828		0.0409685	0.036975	0.0459349	0.0425085	0.0415492
LPC	LPC(18:1)	-	0.00128065	0.001508	0.00135212	0.00112507	0.00115451		0.00455029	0.00447591	0.00509829	0.00549876	0.00734602		0.00714788	0.00882535	0.00667722	0.00689066	0.00820999		0.00206923	0.00253605	0.00224107	0.00181298	0.00236905		0.00714248	0.0074433	0.00703955	0.00803987	0.0073744		0.00916014	0.00826117	0.0096932	0.00903779	0.00907633
LPC	LPC(18:2)	-	0.0023213	0.00266043	0.00245451	0.00211377	0.00217365		0.00708034	0.00641965	0.0078183	0.00827541	0.0119054		0.0110025	0.0131135	0.00986028	0.0110707	0.0130135		0.00323628	0.0040458	0.00370406	0.00302185	0.00358374		0.00867721	0.00922997	0.00830436	0.00933216	0.0090788		0.0107282	0.00938764	0.01167	0.0107891	0.0119065
LPC	LPC(18:3)	-	3.09651e-05	3.08641e-05	2.89639e-05	1.89168e-05	2.30702e-05		4.01883e-05	4.59234e-05	6.23116e-05	5.31373e-05	6.8068e-05		7.91383e-05	9.43572e-05	7.08448e-05	6.10956e-05	8.08576e-05		3.06339e-05	4.43787e-05	3.64241e-05	1.84886e-05	5.34084e-05		4.73612e-05	4.74505e-05	4.84313e-05	5.29178e-05	4.60313e-05		7.82016e-05	6.59446e-05	7.54915e-05	7.35869e-05	8.30657e-05
LPC	LPC(20:3)	-	0.000109193	0.000124802	0.00011702	9.26621e-05	9.60641e-05		0.00052891	0.000474265	0.00058198	0.000680153	0.000842107		0.000793848	0.000912383	0.000553628	0.000670187	0.00101162		0.000157971	0.000183872	0.000169544	0.000117396	0.000179954		0.000726553	0.000717669	0.000651468	0.000705884	0.000727496		0.000764962	0.000664951	0.000772663	0.000733817	0.000763463
LPC	LPC(20:4)	-	0.000559878	0.000604933	0.000634427	0.000513259	0.000541678		0.00304771	0.00263638	0.00312781	0.0034048	0.00508455		0.00389686	0.00474938	0.00306138	0.00338436	0.00483089		0.000914535	0.00114438	0.00103663	0.000800761	0.00104209		0.00362566	0.00414355	0.00357925	0.00374379	0.00377886		0.00391204	0.00313076	0.00388325	0.00371911	0.00419917
LPC	LPC(22:5)	-	1.74574e-05	1.96648e-05	2.14536e-05	1.51777e-05	1.88261e-05		0.000114677	8.09669e-05	0.000108774	0.000127755	0.000162896		0.000124156	0.000174411	0.000102343	0.000127444	0.0001687		2.54459e-05	3.60465e-05	3.38698e-05	1.40293e-05	3.45481e-05		0.000130536	0.00014884	0.000129522	0.000123624	0.000165037		0.000156367	0.000100418	0.000130936	0.000134603	0.000144149
LPC	LPC(22:6)	-	4.70874e-05	5.22351e-05	5.1959e-05	4.04969e-05	4.49802e-05		0.00025079	0.000224551	0.00027761	0.000288355	0.000434573		0.000332664	0.000423608	0.000223269	0.000315846	0.000417283		7.50975e-05	8.53595e-05	7.86076e-05	5.24735e-05	8.93536e-05		0.00032938	0.000355076	0.000298329	0.000326208	0.000324918		0.000332013	0.000271501	0.00032497	0.000310551	0.000360828
LPCe	LPCe(16:0)	-	4.42578e-05	4.71817e-05	4.4558e-05	3.43568e-05	3.13216e-05		8.13418e-05	5.92345e-05	6.80079e-05	9.16901e-05	0.000123394		0.000306968	0.000297707	0.000265206	0.000257688	0.000271795		7.26048e-05	9.52818e-05	8.83958e-05	5.21579e-05	9.51911e-05		0.000123856	0.000126554	0.000135221	0.000136649	0.000149038		0.000480377	0.000416084	0.000569032	0.000488312	0.000421263
LPCe	LPCe(16:1)	-	3.0034e-05	3.13593e-05	2.25452e-05	1.27449e-05	2.18486e-05		5.30686e-05	5.37125e-05	7.22518e-05	6.28839e-05	9.50231e-05		0.0001316	0.000190765	0.000128123	0.000145781	0.00011185		2.97573e-05	3.80612e-05	2.89318e-05	1.66616e-05	5.32078e-05		9.31309e-05	9.98849e-05	8.54074e-05	0.000118941	0.000125444		0.000197801	0.000215745	0.000243578	0.000201513	0.000172453
LPCe	LPCe(18:1)	-	2.18575e-05	2.58946e-05	2.08693e-05	1.43804e-05	1.65411e-05		6.29295e-05	5.22082e-05	6.02269e-05	6.08517e-05	0.000100904		7.35558e-05	0.000105592	8.56493e-05	7.82491e-05	7.28947e-05		4.53587e-05	4.71542e-05	4.45455e-05	2.89446e-05	5.70524e-05		0.000162069	0.00014464	0.000139154	0.000144724	0.000174415		0.000154843	0.000125523	0.000169181	0.000151711	0.000147045
LPE	LPE(16:0)	-	6.40731e-05	7.36698e-05	6.14731e-05	5.30019e-05	5.54556e-05		0.000169156	0.000165053	0.000202403	0.000212394	0.000245353		0.000748286	0.00087286	0.000713177	0.000660614	0.000694821		0.000116386	0.000129443	0.000109186	6.95216e-05	0.000124795		0.000293054	0.000182949	0.000169538	0.000199047	0.000202074		0.000858149	0.000802075	0.000973419	0.000909008	0.000834285
LPE	LPE(18:0)a	-	1.28058e-05	1.37221e-05	1.15188e-05	7.99838e-06	9.98538e-06		4.21194e-05	6.07755e-05	4.25788e-05	4.4671e-05	6.54578e-05		0.000231246	0.000292603	0.00022728	0.000230345	0.000224783		2.25854e-05	2.51381e-05	2.41251e-05	2.3393e-05	3.05518e-05		8.44543e-05	5.16507e-05	4.07399e-05	4.74137e-05	6.52902e-05		0.000405667	0.000357542	0.000442237	0.000353657	0.000360078
LPE	LPE(18:0)b	-	0.000108382	0.000126159	0.00011026	9.20898e-05	9.24249e-05		0.000438091	0.000385024	0.000445997	0.000477052	0.000737118		0.0021842	0.00240367	0.0019718	0.00202881	0.00212258		0.000205965	0.000234905	0.000214486	0.000148272	0.000224212		0.00075743	0.000513863	0.000486612	0.000536749	0.000550647		0.00302451	0.00278924	0.00320083	0.00306514	0.0027717
LPE	LPE(18:1)	-	0.000135641	0.000163591	0.000145839	0.000117278	0.000121541		0.000609663	0.000599586	0.000641143	0.000739835	0.000844065		0.00103897	0.00130289	0.000948599	0.000917475	0.00106761		0.000203379	0.000252987	0.000203802	0.000163002	0.000225157		0.000902889	0.000611796	0.000544816	0.000547321	0.000541503		0.00127601	0.00110411	0.00118969	0.00111085	0.00110472
LPE	LPE(18:2)	-	0.000255708	0.000307935	0.000308079	0.000229791	0.000239888		0.00103945	0.000935904	0.00104994	0.00120051	0.00153543		0.00180662	0.002127	0.00149184	0.00135822	0.00170084		0.000404796	0.00048311	0.000414731	0.000319794	0.000415869		0.00125743	0.000854655	0.000777005	0.00080554	0.000681582		0.00173005	0.00133274	0.00163321	0.00150592	0.00163617
LPE	LPE(20:4)	-	0.000214519	0.000253593	0.000357452	0.000291288	0.000285234		0.00284828	0.00239881	0.00253454	0.00324303	0.00433962		0.00404876	0.00478078	0.00298525	0.00240231	0.0040932		0.000623001	0.000715662	0.000585531	0.000545097	0.00051858		0.00323505	0.00230186	0.00194163	0.00181244	0.001561		0.00376478	0.00278347	0.00310426	0.00320871	0.00373704
LPE	LPE(22:5)	-	9.42383e-06	1.29458e-05	1.97756e-05	1.54839e-05	1.41935e-05		0.000176475	0.00012313	0.000151216	0.000150433	0.000234946		0.000269254	0.000265626	0.00017265	0.000122469	0.000232604		3.94681e-05	4.60669e-05	3.09031e-05	3.21942e-05	3.13383e-05		0.000201131	0.000135603	0.000125926	0.000108262	8.24814e-05		0.000248799	0.000151434	0.000232283	0.000213481	0.000204195
LPE	LPE(22:6)	-	5.15486e-05	6.24786e-05	8.51275e-05	6.31105e-05	6.35047e-05		0.000556739	0.000457988	0.000498848	0.000623237	0.000841631		0.000841156	0.000972562	0.000574847	0.000500949	0.000840997		0.000138077	0.000155431	0.00012241	0.000111428	0.000129027		0.000657709	0.000663003	0.000562002	0.000504793	0.000461803		0.0007768	0.000563774	0.000667745	0.000631055	0.000705207
LPI	LPI(18:0)	-	2.74011e-05	2.89159e-05	2.21604e-05	1.37852e-05	2.10986e-05		0.000149288	0.000217431	0.000196687	0.000177285	0.000190154		0.000369006	0.000413275	0.000394667	0.000258585	0.00030794		5.13669e-05	3.67837e-05	3.16282e-05	2.594e-05	2.64888e-05		0.000262537	0.000215511	0.000212761	0.000211445	0.000198669		0.000390378	0.000252117	0.000367123	0.000266199	0.000263339
LPI	LPI(18:2)	-	3.48702e-05	3.10552e-05	2.10834e-05	1.57301e-05	2.04631e-05		5.85186e-05	4.88607e-05	4.97652e-05	6.80846e-05	7.58997e-05		7.52765e-05	0.000104068	8.73439e-05	6.62961e-05	6.97015e-05		5.12793e-05	3.3773e-05	1.88291e-05	2.37786e-05	3.2289e-05		7.78195e-05	6.01063e-05	6.66803e-05	6.08678e-05	5.1879e-05		7.85985e-05	6.71523e-05	8.17032e-05	7.27445e-05	8.59983e-05
LPI	LPI(20:4)	-	5.06801e-05	5.22259e-05	4.41326e-05	2.57064e-05	4.32786e-05		8.71364e-05	9.24439e-05	0.000106837	0.000115455	0.000157924		0.000136192	0.000120794	0.000132118	7.95662e-05	7.85908e-05		9.30177e-05	6.02844e-05	4.5311e-05	3.07944e-05	6.07936e-05		0.000133664	7.98374e-05	0.000117048	0.000106771	7.43375e-05		0.00011662	0.000127083	0.000109568	9.37519e-05	0.000108072
PC	PC(30:0)	PC(14:0/16:0)	6.72983e-05	6.72721e-05	6.70366e-05	5.17516e-05	5.80287e-05		0.000557975	0.000574631	0.000615193	0.000693472	0.000920817		0.00196035	0.00246055	0.00180611	0.0018241	0.0020689		7.92336e-05	9.71134e-05	9.2802e-05	8.07923e-05	7.69731e-05		0.000623111	0.000587444	0.000544841	0.000652486	0.000578637		0.00168867	0.00158255	0.0019093	0.00168712	0.00179883
PC	PC(31:0)	-	9.06327e-06	1.09364e-05	8.53164e-06	6.63464e-06	1.06983e-05		5.75658e-05	4.92117e-05	5.95721e-05	9.34889e-05	6.30633e-05		0.000343196	0.000451147	0.000346672	0.000344771	0.0003706		8.91667e-06	9.82712e-06	1.17026e-05	1.40137e-05	1.08889e-05		5.67604e-05	6.05026e-05	4.79596e-05	4.90472e-05	5.75857e-05		0.000337299	0.00031516	0.000384979	0.000249792	0.000318596
PC	PC(32:0)	PC(16:0/16:0)	0.000813362	0.000903997	0.000853151	0.000756195	0.000797225		0.0067567	0.00686058	0.00771824	0.00857471	0.0116229		0.0216468	0.0293638	0.0216966	0.0225389	0.0256517		0.00108006	0.00135652	0.00120741	0.0010465	0.00111719		0.00756449	0.00764779	0.00747387	0.00773599	0.00750269		0.0222873	0.0213833	0.0247638	0.0240808	0.024481
PC	PC(32:1)	PC(16:0/16:1), PC(14:0/18:1)	0.000427608	0.000469421	0.000443245	0.000413663	0.000443524		0.00493384	0.00529821	0.00566473	0.00655614	0.00873561		0.0090799	0.0116086	0.00910857	0.00900866	0.0107465		0.000518199	0.000677557	0.000601322	0.000519197	0.000512511		0.00542513	0.00519237	0.00534955	0.00590796	0.00539935		0.00800315	0.0076136	0.00871719	0.00845539	0.00848126
PC	PC(32:2)	PC(14:0/18:2)	0.000118254	0.00014175	0.000131817	9.84498e-05	0.000123998		0.00159534	0.00155814	0.00182208	0.00212293	0.00296417		0.00297693	0.00368732	0.00280907	0.00293501	0.00291568		0.000121082	0.000160177	0.000139462	0.000112342	0.000166107		0.0019509	0.00197843	0.00186385	0.0019557	0.00209872		0.00279247	0.00255355	0.00295583	0.00267575	0.00264834
PC	PC(33:0)	-	5.77594e-06	8.07085e-06	4.84181e-06	9.08183e-06	6.55468e-06		3.91928e-05	6.22832e-05	5.54998e-05	6.28537e-05	9.82672e-05		0.000237557	0.000400593	0.000270062	0.000268908	0.000335564		5.97289e-06	1.19062e-05	9.57045e-06	1.15977e-05	1.30513e-05		4.52346e-05	6.10074e-05	4.35345e-05	5.98685e-05	5.01852e-05		0.000289792	0.000254598	0.000320188	0.000284873	0.000359489
PC	PC(33:1)	PC(15:0/18:1), PC(16:0/17:1)	8.66102e-05	9.04622e-05	9.18985e-05	7.07514e-05	8.03767e-05		0.00102566	0.0010599	0.00114692	0.00137651	0.0018199		0.00272698	0.0037205	0.00261633	0.0030295	0.0030387		9.80105e-05	0.00012937	0.000105661	8.58551e-05	0.000113125		0.00111953	0.00112842	0.00112389	0.00121386	0.0011345		0.00255239	0.00251469	0.00274429	0.00282566	0.00263964
PC	PC(33:2)	PC(15:0/18:2)	8.18577e-05	9.30526e-05	9.10758e-05	7.44443e-05	7.65616e-05		0.00102147	0.0010162	0.00107378	0.0013348	0.00189843		0.00202579	0.00253279	0.00188687	0.00200069	0.00207136		9.33205e-05	0.000118069	0.000105404	8.80922e-05	0.0001074		0.00129434	0.00118237	0.00113131	0.00125124	0.00132424		0.00181901	0.00178489	0.00203116	0.00180652	0.0017813
PC	PC(34:0)	PC(16:0/18:0)	0.00020167	0.000228001	0.000207894	0.000177857	0.000198141		0.00165513	0.00166049	0.0020218	0.00225114	0.00308789		0.00586155	0.0080103	0.0059888	0.00655823	0.00715838		0.000278932	0.000315874	0.00030258	0.000254721	0.000334245		0.00218597	0.00216292	0.00207493	0.00234269	0.00221822		0.00673768	0.00660774	0.00739125	0.00743351	0.00778786
PC	PC(34:1)	PC(16:0/18:1)	0.00850293	0.00982265	0.00885134	0.00897604	0.00903057		0.0920066	0.0983463	0.110243	0.125973	0.16547		0.173911	0.231689	0.174711	0.1733	0.202678		0.0124196	0.0167515	0.0145457	0.0147075	0.0115124		0.117221	0.118565	0.114281	0.126849	0.116413		0.175381	0.167229	0.19819	0.188443	0.194438
PC	PC(34:2)	PC(16:0/18:2)	0.0152512	0.0176978	0.0160772	0.0169927	0.0171737		0.176713	0.179019	0.199133	0.224161	0.311728		0.311914	0.409465	0.321257	0.333967	0.372767		0.0233607	0.0306445	0.027541	0.030134	0.0216956		0.205374	0.210092	0.209101	0.231905	0.218845		0.338723	0.296064	0.354105	0.338822	0.345879
PC	PC(34:3)a	PC(16:1/18:2)	0.000259857	0.000282092	0.000238915	0.000213492	0.000238957		0.00444143	0.00477397	0.0050642	0.00544488	0.00791313		0.00406935	0.00406716	0.00389299	0.00412809	0.00411901		0.000271239	0.000234733	0.000276797	0.000241006	0.00031523		0.0056021	0.00551458	0.00528292	0.00564456	0.00585194		0.00339453	0.00277887	0.00413389	0.00401765	0.00319585
PC	PC(34:3)b	-	0.000360598	0.000393072	0.000368387	0.00029225	0.000364252		0.00378893	0.00372847	0.00421331	0.00481359	0.00788542		0.00798678	0.0107389	0.00880051	0.00872012	0.0103409		0.000443436	0.000593934	0.000428398	0.00041782	0.0004537		0.00438071	0.00447772	0.00432902	0.00442355	0.00424286		0.00841993	0.00708399	0.00764279	0.00748351	0.00814685
PC	PC(34:4)	PC(14:0/20:4)	3.00088e-05	2.98376e-05	2.92014e-05	2.02018e-05	2.57934e-05		0.000442378	0.000462708	0.000492285	0.000570615	0.00078154		0.000618733	0.000691468	0.000577327	0.0004945	0.000543477		2.24682e-05	3.10903e-05	2.59487e-05	2.10764e-05	3.637e-05		0.000576437	0.00058652	0.00052056	0.000578264	0.000554641		0.000519063	0.000571929	0.000552148	0.000577065	0.000513269
PC	PC(35:1)	PC(17:0/18:1)	0.000130097	0.000153065	0.000137108	0.000125772	0.000129289		0.0014006	0.00154044	0.00170245	0.00193976	0.00266513		0.00318246	0.00433339	0.00319206	0.00346777	0.00371407		0.000169636	0.000211257	0.00018188	0.000143713	0.000188307		0.00181902	0.00183543	0.00174007	0.0019572	0.00186734		0.00340004	0.00330505	0.00358537	0.0034229	0.00349563
PC	PC(35:2)a	PC(17:0/18:2)	0.000161354	0.00016271	0.000161105	0.000112407	0.000143833		0.00188179	0.00207187	0.0022136	0.00260315	0.00335409		0.00602614	0.0055902	0.00590184	0.00607873	0.00656247		0.000159765	0.000206884	0.00016784	0.000129405	0.000210195		0.00230542	0.00234155	0.00227363	0.00243814	0.00234794		0.00581107	0.00536927	0.00617021	0.00594958	0.00556455
PC	PC(35:2)b	PC(17:0/18:2)	0.000340595	0.000374131	0.000366909	0.000307342	0.000341428		0.0038449	0.00394758	0.00442944	0.00525276	0.00690274		0.00847311	0.0108639	0.00844927	0.00837859	0.00913903		0.000435475	0.000576182	0.000463592	0.000367127	0.000465197		0.00473081	0.0047314	0.00452861	0.00514044	0.00487077		0.00847713	0.00791137	0.00896784	0.00847394	0.00824442
PC	PC(35:3)	-	4.0536e-05	5.25294e-05	2.9722e-05	4.14066e-05	4.32917e-05		0.000464917	0.000490375	0.00039813	0.000649602	0.000839431		0.000529934	0.000692734	0.000431225	0.000426415	0.000638221		5.41111e-05	9.33573e-05	7.86167e-05	0.000103868	5.88689e-05		0.000495667	0.000410629	0.000534069	0.000493034	0.00046386		0.000487401	0.000418132	0.000497658	0.000581807	0.000644505
PC	PC(35:4)	PC(15:0/20:4)	2.70376e-05	2.97086e-05	3.05937e-05	2.07369e-05	2.71988e-05		0.000385227	0.000425798	0.000458781	0.000511787	0.000656078		0.000647157	0.000776655	0.000594433	0.000617275	0.000607519		3.2599e-05	3.97841e-05	3.41262e-05	1.57933e-05	3.78686e-05		0.000487893	0.000502342	0.000446069	0.000535369	0.000475767		0.000596903	0.000582045	0.000668932	0.000593443	0.000576978
PC	PC(36:0)	-	1.02683e-05	9.57231e-06	9.23921e-06	7.26795e-06	6.61594e-06		7.2212e-05	6.70089e-05	7.79304e-05	8.53983e-05	0.000139966		0.000282743	0.000416205	0.000238959	0.000304931	0.000416106		1.29818e-05	1.27681e-05	1.5185e-05	1.17597e-05	1.81671e-05		8.50983e-05	0.000104757	0.000112031	0.000100847	9.00097e-05		0.000303005	0.000307064	0.000368507	0.000371813	0.000424562
PC	PC(36:1)	-	0.00234672	0.00276957	0.00246753	0.0023387	0.00258492		0.0286984	0.0297188	0.0344998	0.0398039	0.0534641		0.0541817	0.071372	0.0532641	0.0561873	0.0623774		0.00340251	0.00448719	0.00362862	0.00336149	0.00352414		0.0359641	0.0361669	0.036885	0.0405944	0.0385174		0.054645	0.052552	0.0625638	0.0588597	0.0610671
PC	PC(36:2)	PC(18:0/18:2)	0.0115199	0.0133537	0.0122576	0.0125562	0.0128246		0.126092	0.135616	0.153265	0.175822	0.240239		0.245936	0.345633	0.269955	0.267613	0.307251		0.017133	0.0229655	0.0197534	0.0206204	0.0159785		0.158166	0.163035	0.158715	0.179717	0.164246		0.265627	0.251395	0.305905	0.287787	0.277838
PC	PC(36:3)a	-	0.00287729	0.00312887	0.00308548	0.0028185	0.00297058		0.0391646	0.0417357	0.0484293	0.0524829	0.0721695		0.0555592	0.0646242	0.0554667	0.0555667	0.0621153		0.00392484	0.00517567	0.00442819	0.00377833	0.00408473		0.0489333	0.049335	0.0489668	0.0529243	0.0500727		0.0558871	0.0490445	0.0613085	0.0536777	0.0585732
PC	PC(36:3)b	PC(16:0/20:3)	0.00399774	0.00396647	0.00443952	0.00386182	0.00420528		0.0498568	0.0534423	0.0569729	0.0673564	0.0735709		0.100509	0.120981	0.0965541	0.102358	0.113462		0.00557411	0.00729393	0.006224	0.00550062	0.00572663		0.0632731	0.0628237	0.0623557	0.0708637	0.0658151		0.101833	0.0968049	0.116356	0.107614	0.106693
PC	PC(36:4)a	-	0.0016317	0.0015618	0.00164884	0.00140374	0.0015015		0.0221337	0.0254349	0.0250933	0.0296135	0.0387754		0.0285036	0.0379293	0.0277272	0.0299243	0.0298849		0.00190997	0.00243586	0.00215701	0.00182482	0.00212638		0.0292209	0.0310829	0.028214	0.0294043	0.0275949		0.0284809	0.0272403	0.0308248	0.0276483	0.0280887
PC	PC(36:4)b	PC(16:0/20:4)	0.00823452	0.00937628	0.0090937	0.00874443	0.00902298		0.10394	0.103209	0.11978	0.13607	0.184851		0.163706	0.205829	0.162454	0.159119	0.182634		0.0123679	0.0162057	0.014564	0.0140308	0.011634		0.127354	0.12786	0.13037	0.14476	0.130964		0.166162	0.162615	0.185987	0.174334	0.183005
PC	PC(36:5)a	PC(18:2/18:3)	3.67546e-05	4.20787e-05	4.32347e-05	3.6249e-05	3.97901e-05		0.000676693	0.000692307	0.000802324	0.000857015	0.00149925		0.000718459	0.00108382	0.000662735	0.000748186	0.000767907		3.93941e-05	5.43819e-05	4.94261e-05	2.14857e-05	6.89037e-05		0.000842786	0.00100513	0.00083862	0.000988326	0.00106559		0.000850451	0.000680203	0.000734902	0.000664849	0.000723706
PC	PC(36:5)b	-	6.92903e-05	5.9235e-05	8.28185e-05	6.98312e-05	7.40797e-05		0.00157412	0.00127213	0.00196615	0.002078	0.00254828		0.00113296	0.00158876	0.00112836	0.00107252	0.0012846		8.75676e-05	0.000114667	0.000121852	6.11872e-05	0.000118734		0.00226669	0.00174567	0.00188831	0.0021164	0.00193787		0.00126054	0.00110283	0.00128908	0.00128476	0.00117523
PC	PC(36:5)c	PC(16:0/20:5)	0.00051109	0.000561134	0.000560473	0.000438792	0.00049953		0.00796987	0.00819382	0.00904583	0.00971992	0.0139505		0.0106199	0.0134741	0.0100391	0.01049	0.011076		0.000631845	0.00073465	0.000705633	0.000571159	0.000734059		0.00997182	0.00999971	0.00966518	0.0104338	0.0104353		0.0108084	0.00996409	0.0116639	0.0110778	0.0106398
PC	PC(37:2)	-	4.26544e-05	4.95716e-05	4.28331e-05	3.63262e-05	4.03645e-05		0.000531754	0.000529023	0.000607274	0.00068021	0.00101121		0.00116723	0.00144982	0.00104431	0.00122335	0.00123853		5.17223e-05	7.46283e-05	5.54064e-05	3.4083e-05	6.39206e-05		0.000584708	0.000660994	0.000696378	0.000697796	0.000712231		0.00112644	0.00114776	0.0012691	0.00118148	0.00107852
PC	PC(37:3)a	PC(17:0/20:3)	1.97997e-05	2.78044e-05	2.5621e-05	1.68151e-05	1.79367e-05		0.000305157	0.000361058	0.000361301	0.000434151	0.000570353		0.000545704	0.00061199	0.000499465	0.000544078	0.000615492		2.6013e-05	3.35683e-05	2.27309e-05	2.74104e-05	3.14571e-05		0.000370959	0.000373038	0.000377378	0.000460459	0.000400882		0.000535228	0.000502068	0.000518811	0.000542914	0.000520835
PC	PC(37:3)b	-	1.46661e-05	1.50489e-05	1.60776e-05	1.35868e-05	1.25241e-05		0.000178866	0.000182433	0.000202688	0.000219659	0.000362635		0.000265348	0.000418536	0.000317608	0.000317169	0.000323911		1.81162e-05	2.29124e-05	1.37182e-05	1.56953e-05	1.89445e-05		0.000265662	0.000222075	0.000255179	0.000268695	0.000247606		0.000337037	0.000286229	0.000331105	0.000278409	0.000348371
PC	PC(37:4)	PC(17:0/20:4)	0.000139885	0.000157816	0.000153798	0.000116115	0.000140244		0.00197398	0.00207535	0.00235685	0.00281129	0.00362694		0.00493797	0.00627987	0.00503434	0.00521727	0.00516203		0.000166611	0.000217431	0.000184587	0.000138976	0.000222823		0.00256077	0.00243884	0.00244492	0.00271773	0.00266277		0.00490841	0.00469547	0.0051576	0.0052078	0.00489731
PC	PC(38:1)	-	1.40466e-05	1.63205e-05	1.81059e-05	9.45273e-06	1.69707e-05		0.000234214	0.000217331	0.000257886	0.000349767	0.000499203		0.000394619	0.000530454	0.000414357	0.000432596	0.000481515		2.22627e-05	2.00275e-05	3.64674e-05	1.92166e-05	2.7205e-05		0.000293549	0.000274885	0.000290705	0.000347896	0.000319062		0.00045572	0.000401817	0.000514281	0.000479614	0.000328104
PC	PC(38:2)	PC(18:2/20:0)	0.00016281	0.000180886	0.000178079	0.00014713	0.000185203		0.00206424	0.00203533	0.00251431	0.00325047	0.00378627		0.00403682	0.0051028	0.00361651	0.00412129	0.0047639		0.000235517	0.000271158	0.000226774	0.00019519	0.000245359		0.00256706	0.00269747	0.00302141	0.00290953	0.00287285		0.00413778	0.00456624	0.00504261	0.00426477	0.00420131
PC	PC(38:3)	PC(18:0/20:3)	0.00208003	0.00243919	0.00217864	0.00203204	0.00216726		0.0269382	0.0282853	0.0302433	0.0358338	0.0487227		0.0473221	0.0627318	0.0474139	0.0492036	0.0522982		0.00304295	0.00374631	0.0031964	0.00284918	0.00300352		0.0340281	0.0352533	0.0335251	0.0382508	0.0357125		0.0489579	0.0462427	0.0550598	0.0507517	0.0507138
PC	PC(38:4)a	PC(18:1/20:3)	0.000271461	0.00022491	0.00031207	0.000152669	0.000288143		0.00460276	0.00499934	0.00567077	0.00655165	0.00834466		0.0102063	0.0121734	0.0088688	0.0094665	0.0107632		0.000241737	0.00039008	0.000265072	0.000166207	0.000445014		0.00610399	0.00609375	0.00601674	0.00644427	0.00625066		0.00979121	0.0091037	0.010168	0.00987751	0.0099106
PC	PC(38:4)b	-	0.000609328	0.000685494	0.000694518	0.000562878	0.000606437		0.00886472	0.00942218	0.0106183	0.0121877	0.0162772		0.0145505	0.0184304	0.0140598	0.014142	0.0154572		0.000854448	0.00103857	0.000876739	0.000737524	0.000954059		0.010609	0.0122627	0.0115544	0.0128096	0.0119214		0.0140542	0.014023	0.0156073	0.0147411	0.0154324
PC	PC(38:4)c	PC(18:0/20:4)	0.0053017	0.00601355	0.00567276	0.00561052	0.0058475		0.0632312	0.0683101	0.0788811	0.088425	0.121817		0.106663	0.139059	0.107031	0.106059	0.123707		0.00820799	0.0109935	0.0093881	0.00905114	0.00774245		0.0846596	0.0825726	0.0860116	0.0937572	0.0887545		0.112757	0.104811	0.125466	0.119433	0.121521
PC	PC(38:5)a	PC(18:1/20:4), PC(16:0/22:5)	0.00181498	0.00205005	0.00194176	0.00163286	0.00188956		0.0255019	0.0252986	0.0288282	0.0343807	0.0451849		0.0334844	0.043845	0.0336882	0.0334362	0.0384429		0.00241851	0.00316994	0.00289615	0.00221459	0.00264252		0.0336669	0.0321934	0.0329978	0.0364398	0.0332626		0.036342	0.0340789	0.0390347	0.0364959	0.0370773
PC	PC(38:5)b	PC(16:0/22:5), PC(18:0/20:5)	0.000646464	0.000715173	0.000710092	0.000575961	0.000651035		0.00887033	0.00982923	0.0107975	0.0126625	0.0165931		0.0138762	0.0180181	0.01376	0.0136989	0.0154967		0.000888845	0.00119033	0.000995774	0.000767023	0.00095423		0.0120233	0.0119197	0.0118338	0.0124745	0.0120399		0.0146412	0.0133074	0.016026	0.0143869	0.0149085
PC	PC(38:6)a	PC(18:2/20:4)	0.000496406	0.00060952	0.000545259	0.000476083	0.000463704		0.00946884	0.00862613	0.00975221	0.0119005	0.0165796		0.00899332	0.0104807	0.00880921	0.00886076	0.0095766		0.000653233	0.000840982	0.000674079	0.000600653	0.000821341		0.0113701	0.011184	0.0109553	0.0131222	0.0131354		0.00936919	0.00917363	0.0106016	0.0101318	0.00952526
PC	PC(38:6)b	PC(16:0/22:6)	0.00191917	0.00231491	0.00214142	0.00183926	0.00206175		0.0280299	0.0280663	0.0304342	0.0369964	0.0494857		0.0417564	0.0548069	0.040731	0.0407926	0.0454697		0.00271847	0.00345321	0.00308594	0.00264793	0.00291403		0.0368477	0.0353537	0.0358528	0.0357762	0.0378035		0.0418442	0.0406049	0.0472769	0.0454068	0.0444977
PC	PC(38:7)	PC(18:2/20:5)	1.02516e-05	1.12796e-05	1.36367e-05	6.01003e-06	1.04558e-05		0.000265075	0.000257529	0.00028347	0.000326369	0.000445103		0.000168607	0.000186725	0.000211631	0.000145346	0.000155685		9.13811e-06	1.30048e-05	1.41935e-05	1.7717e-05	2.23074e-05		0.000307082	0.000333258	0.000301992	0.000364125	0.000372395		0.000173183	0.000161923	0.00022741	0.000189647	0.000133553
PC	PC(39:4)	-	1.26885e-05	1.2164e-05	1.22551e-05	1.00796e-05	1.17315e-05		0.000157975	0.000169223	0.000195903	0.000229325	0.000307763		0.000271721	0.000379207	0.000277362	0.000277314	0.000274175		1.09886e-05	2.1074e-05	1.27776e-05	1.18509e-05	1.69454e-05		0.000207052	0.000241747	0.000222855	0.000248838	0.000220552		0.000285804	0.000262708	0.000286525	0.000304537	0.000319217
PC	PC(39:5)	-	8.20727e-06	1.24527e-05	1.17982e-05	5.10436e-06	8.42953e-06		0.00016238	0.000176713	0.000185813	0.000231114	0.000306772		0.000386986	0.000520013	0.000450621	0.00047689	0.00042652		7.14879e-06	1.29279e-05	8.63376e-06	1.53685e-05	1.40945e-05		0.000199873	0.000221896	0.000187662	0.000255562	0.000239872		0.000469991	0.000440043	0.000510826	0.0004375	0.000442525
PC	PC(40:4)a	PC(18:0/22:4)	0.0003406	0.000387454	0.00034636	0.000287963	0.00032094		0.00466258	0.0049806	0.00553387	0.00638193	0.00856868		0.00769499	0.0101754	0.00753608	0.00800731	0.00858295		0.00046076	0.000558945	0.000444518	0.000376633	0.00050964		0.00641536	0.00627267	0.0062511	0.00670403	0.00670752		0.00800306	0.00789092	0.00885616	0.00827257	0.00827758
PC	PC(40:4)b	-	1.51616e-05	1.83913e-05	2.00672e-05	1.47581e-05	1.9751e-05		0.0002489	0.000248439	0.000293863	0.000364817	0.000414443		0.000309204	0.000456786	0.000293454	0.000362844	0.000388893		1.9768e-05	3.15517e-05	1.85626e-05	1.43774e-05	2.64679e-05		0.000314491	0.000288467	0.000321926	0.000335207	0.000349462		0.000348302	0.000343007	0.000418426	0.00035374	0.000384522
PC	PC(40:5)a	-	2.62043e-05	1.94116e-05	2.10869e-05	1.52553e-05	2.88232e-05		0.000437343	0.000551085	0.000339949	0.000392592	0.000520406		0.000696313	0.000765306	0.000658051	0.000626206	0.000453666		2.19862e-05	3.65265e-05	2.66301e-05	2.1718e-05	3.34445e-05		0.000602459	0.000659405	0.000463368	0.000423643	0.000484726		0.000628745	0.000693652	0.00044068	0.000409937	0.000604657
PC	PC(40:5)b	PC(18:0/22:5)	0.000369325	0.000430301	0.000398572	0.000353191	0.000396404		0.00479086	0.00524204	0.00607856	0.00660253	0.00916785		0.00806711	0.0107026	0.00802376	0.00777079	0.00931271		0.000564937	0.000725847	0.000588348	0.000477662	0.000568693		0.00661612	0.00661858	0.00663202	0.00755493	0.00691712		0.0087109	0.0080578	0.00944848	0.00885143	0.00908279
PC	PC(40:5)c	PC(18:0/22:5)	0.000187606	0.000229244	0.000186923	0.000170369	0.000191811		0.00276769	0.00311457	0.00308557	0.00386993	0.00528072		0.00442455	0.00605405	0.00439541	0.00463805	0.00488766		0.000264295	0.000316199	0.000254737	0.000208935	0.000301636		0.00381849	0.0039684	0.00381918	0.00406261	0.0040798		0.00459042	0.00446633	0.00518584	0.00475354	0.00481747
PC	PC(40:6)	PC(18:0/22:6)	0.000780389	0.000903262	0.00086176	0.000721918	0.000804932		0.010323	0.0108056	0.0119838	0.0139421	0.0187285		0.0181552	0.0228892	0.01796	0.0177683	0.0195963		0.00111243	0.00143169	0.00117537	0.000936989	0.00116126		0.0134218	0.0138732	0.0136444	0.0151063	0.0143671		0.018779	0.0180966	0.0201609	0.0189129	0.0188214
PC	PC(40:7)a	-	1.37873e-05	1.53961e-05	1.60359e-05	9.7002e-06	1.17565e-05		0.000289385	0.000340155	0.000392701	0.00040917	0.000626207		0.000246669	0.000290433	0.000256445	0.000280346	0.000208901		1.7676e-05	1.65559e-05	1.12315e-05	2.1186e-05	2.23113e-05		0.000414933	0.000394779	0.000512339	0.000504457	0.000422965		0.00028357	0.000300032	0.000294017	0.000232385	0.00026936
PC	PC(40:7)b	PC(18:1/22:6)	4.61558e-05	5.71296e-05	5.13036e-05	4.34801e-05	5.17432e-05		0.00104228	0.00126279	0.00125266	0.00142457	0.00207426		0.000769972	0.00103866	0.000727393	0.000732319	0.000862726		6.48207e-05	8.76318e-05	7.73689e-05	5.73918e-05	7.41142e-05		0.00143543	0.00143914	0.00138779	0.00164467	0.00147419		0.000787994	0.00076668	0.000918405	0.000896322	0.000867406
PC	PC(40:8)	PC(20:4/20:4)	3.81485e-05	4.47044e-05	3.85758e-05	2.90001e-05	4.10685e-05		0.000764489	0.000760145	0.000921751	0.00098235	0.00151504		0.00060476	0.000736784	0.000580088	0.000499143	0.000610227		4.07983e-05	4.9746e-05	4.67942e-05	2.33845e-05	6.50746e-05		0.00107066	0.00108704	0.00104096	0.00117276	0.00119314		0.000733049	0.000583053	0.000794416	0.000635894	0.00061193
PC+O	PC(34:1)+O	PC(16:0+O/18:1)	1.95047e-05	2.44877e-05	2.23551e-05	1.43761e-05	1.64677e-05		0.000273056	0.000288523	0.000339506	0.000403793	0.000528026		0.000570621	0.000633991	0.00058093	0.000558151	0.000549136		2.19856e-05	3.63281e-05	2.55624e-05	2.23907e-05	3.14171e-05		0.000403819	0.000361241	0.000332149	0.000402724	0.000389815		0.000571408	0.000546222	0.000530632	0.000528187	0.000508619
PC+O	PC(34:2)+O	PC(16:0+O/18:2)	3.33126e-05	3.82833e-05	3.30496e-05	2.65348e-05	3.35806e-05		0.000326372	0.000344346	0.000389498	0.00046012	0.000640917		0.000928295	0.00117775	0.000889995	0.000966642	0.00104091		3.71376e-05	4.85952e-05	3.61168e-05	3.10686e-05	4.85188e-05		0.000460624	0.000473497	0.000421103	0.000462504	0.000477074		0.00100202	0.000877044	0.00104565	0.00099512	0.0009403
PC+O	PC(36:4)+O	-	6.31928e-06	8.42039e-06	8.10502e-06	6.05467e-06	4.45606e-06		8.92694e-05	0.000122896	0.00011924	0.000168683	0.000209043		0.000177747	0.000208206	0.000177941	0.000181562	0.000163869		8.14291e-06	1.201e-05	9.276e-06	1.25884e-05	1.17595e-05		0.000173261	0.00015763	0.000138568	0.000145971	0.000155531		0.000193447	0.000199046	0.000238712	0.000175099	0.000170578
PCe	PC(42:4)	PC(22:0e/20:4)	2.16162e-05	2.70237e-05	2.71769e-05	2.06507e-05	2.70014e-05		0.000355369	0.000370821	0.000445512	0.000517956	0.000744613		0.000666344	0.000760047	0.000582644	0.000693566	0.000711723		3.30159e-05	3.72761e-05	3.23553e-05	1.44411e-05	4.16954e-05		0.000463119	0.000478589	0.000553744	0.000531822	0.000555904		0.00072539	0.000668824	0.00071599	0.000747238	0.000704218
PCe	PCe(32:0)	PC(16:0e/16:0)	0.000132029	0.000145407	0.000134049	0.000114129	0.000122214		0.000881843	0.0009222	0.0010884	0.00117492	0.00161922		0.00410115	0.00567091	0.00402459	0.00437125	0.00494612		0.000157396	0.000197869	0.000171532	0.000136875	0.000191045		0.00104175	0.00106064	0.000950881	0.0010518	0.00104117		0.00445048	0.00431754	0.00478899	0.00468414	0.00507868
PCe	PCe(32:1)	PC(16:1e/16:0)	0.000123774	0.000142418	0.000106577	9.40228e-05	0.000112954		0.000986581	0.00111357	0.00121688	0.00139945	0.00183071		0.00340692	0.00483468	0.0034867	0.0036628	0.00399732		0.000127705	0.000156532	0.000132232	9.84689e-05	0.000166441		0.00117579	0.00121424	0.0011457	0.001282	0.00127739		0.00378261	0.00350208	0.00408097	0.00401541	0.0038972
PCe	PCe(34:0)	-	1.74544e-05	1.77131e-05	1.80424e-05	1.11937e-05	1.5424e-05		0.000136598	0.000115358	0.000158612	0.000181373	0.000249977		0.0005112	0.000743115	0.00051012	0.000572215	0.000611885		1.41053e-05	1.21867e-05	1.51049e-05	1.39644e-05	2.78183e-05		0.000137812	0.000147458	0.000144332	0.00013989	0.000187307		0.00056353	0.000516953	0.000629177	0.000582362	0.000699638
PCe	PCe(34:1)	PC(18:1e/16:0), PC(16:0e/18:1)	0.00029775	0.000334776	0.000308106	0.000253993	0.000282445		0.00307501	0.00334726	0.00369328	0.00423502	0.00571761		0.00822235	0.0107781	0.00792705	0.00833826	0.0088228		0.000374299	0.00047073	0.000392256	0.000299332	0.000425686		0.00392628	0.00409217	0.00366055	0.00409144	0.00406508		0.00813348	0.00794962	0.00880042	0.00832552	0.008433
PCe	PCe(34:2)a	PC(16:0e/18:2)	0.000339631	0.000390826	0.000397933	0.000322589	0.000338145		0.00413552	0.00438459	0.00474574	0.00542289	0.00720316		0.00890421	0.0113319	0.0087767	0.00795319	0.00971829		0.000454807	0.000588016	0.000470783	0.000388945	0.000500691		0.00526818	0.00511907	0.00512915	0.00555191	0.00523697		0.00892276	0.00843137	0.00958467	0.00913931	0.00893349
PCe	PCe(34:2)b	PC(16:1e/18:1)	0.000165057	0.000195287	0.000153137	0.000139838	0.000160164		0.00193122	0.00203139	0.00229545	0.00256512	0.0035781		0.00365607	0.00494101	0.00371727	0.0039337	0.0041454		0.000198447	0.000241536	0.000204318	0.00016064	0.000228258		0.00250472	0.00248597	0.00234824	0.00274278	0.00268154		0.0039693	0.00380039	0.00426265	0.00401814	0.00391244
PCe	PCe(34:3)	PC(16:1e/18:2)	0.00065528	0.000723045	0.000638032	0.000542337	0.000611098		0.00735007	0.0078413	0.00868151	0.009619	0.0128877		0.0141317	0.0184146	0.0143299	0.0144016	0.0152025		0.00075452	0.00102402	0.000835186	0.000607026	0.000850629		0.00957649	0.0094264	0.00946663	0.0105547	0.0100786		0.0143953	0.0140725	0.0160815	0.0151591	0.0147601
PCe	PCe(36:1)	-	2.02158e-05	2.67146e-05	2.32021e-05	1.8818e-05	1.99481e-05		0.000265133	0.000274066	0.000326295	0.00038189	0.000583256		0.000685061	0.000889608	0.000620282	0.000677855	0.000685775		2.16528e-05	2.82202e-05	2.34515e-05	1.87331e-05	3.32844e-05		0.000358018	0.000358727	0.000356486	0.000362375	0.000396148		0.000657934	0.000616882	0.000703933	0.000685606	0.000706611
PCe	PCe(36:2)a	PC(18:0e/18:2)	0.000104134	0.000120809	0.000107182	8.52183e-05	0.000104046		0.00124905	0.00130369	0.0015115	0.00187564	0.00236291		0.0025901	0.0033891	0.00268907	0.00270824	0.0030865		0.000129109	0.00015348	0.000129973	0.000103402	0.000153579		0.00159791	0.00155802	0.00164967	0.00169653	0.00172695		0.00274797	0.0027107	0.00312863	0.00291301	0.00288574
PCe	PCe(36:2)b	-	2.2408e-05	2.66388e-05	1.93755e-05	1.47148e-05	1.7565e-05		0.000292903	0.000327042	0.000342584	0.000448206	0.000555952		0.000564516	0.000718396	0.000503087	0.00059815	0.000603869		2.05321e-05	2.73287e-05	1.81717e-05	1.64437e-05	2.85282e-05		0.000373848	0.000375137	0.000403248	0.000416125	0.000407805		0.000597851	0.000555302	0.000624924	0.000618866	0.000536156
PCe	PCe(36:3)a	PC(18:1e/18:2)	9.35673e-05	0.000109063	0.000111007	8.61857e-05	9.36543e-05		0.00150445	0.00154243	0.00174443	0.00192692	0.00258941		0.00188268	0.002432	0.001923	0.00187154	0.00206157		0.000128417	0.000164985	0.00013409	0.000110756	0.000137475		0.00205065	0.00192386	0.00195895	0.00200407	0.00199893		0.00190991	0.00174051	0.00199252	0.00207899	0.00197026
PCe	PCe(36:3)b	PC(16:0e/20:3)	6.42817e-05	7.78494e-05	6.96659e-05	5.95313e-05	6.40617e-05		0.000484762	0.000845164	0.000954255	0.000733087	0.0014478		0.00143782	0.00191164	0.00151241	0.00135848	0.0016978		9.05518e-05	0.000111929	9.42255e-05	7.15709e-05	0.000102041		0.00104802	0.000736786	0.00104708	0.000774022	0.00108405		0.0011361	0.00137146	0.00179317	0.00174743	0.00170187
PCe	PCe(36:3)c	PC(18:1e/18:2)	0.000122793	0.00014134	0.00011895	9.69896e-05	0.000109498		0.00151353	0.00155294	0.00178244	0.00202913	0.00282464		0.00283071	0.00378764	0.00277646	0.00312892	0.00318124		0.000129941	0.000178141	0.00013729	0.000109053	0.000173477		0.00194767	0.00193689	0.00193631	0.00214841	0.00210958		0.00300573	0.00293858	0.00325244	0.00296626	0.00291492
PCe	PCe(36:4)a	PC(16:0e/20:4)	0.00109679	0.001231	0.00118973	0.000999781	0.00107223		0.0146675	0.0154438	0.0171539	0.0199428	0.0260329		0.0274731	0.035301	0.0276931	0.0261335	0.0306142		0.00144693	0.00192323	0.00157019	0.00130033	0.00157595		0.01865	0.0188798	0.016921	0.020494	0.019945		0.0282831	0.0279212	0.0308152	0.0297697	0.0283612
PCe	PCe(36:4)b	-	6.42384e-05	7.27697e-05	6.60731e-05	5.46859e-05	6.26744e-05		0.000821902	0.00087204	0.00100079	0.00110262	0.00142137		0.00124756	0.00160677	0.00138853	0.0012865	0.00137099		7.94923e-05	0.000101285	8.79377e-05	7.10588e-05	8.53143e-05		0.0011064	0.00114709	0.00109353	0.00117534	0.00115284		0.0013443	0.00119278	0.00133251	0.00134446	0.00129143
PCe	PCe(36:5)a	-	9.80484e-06	1.27984e-05	1.34506e-05	8.47705e-06	1.09631e-05		0.000158088	0.000165276	0.000179387	0.000226176	0.000274321		0.000231829	0.000318415	0.000200536	0.00026907	0.000248641		1.2985e-05	1.75421e-05	1.00509e-05	1.20234e-05	1.78828e-05		0.000242338	0.000246634	0.00021726	0.000213874	0.000244154		0.000312904	0.000258702	0.000294848	0.000270642	0.000243475
PCe	PCe(36:5)b	PC(16:1e/20:4)	0.000851538	0.000957172	0.000864291	0.000784393	0.000826927		0.0106749	0.0116353	0.0128272	0.0147692	0.0201208		0.0170663	0.0221138	0.0173353	0.0175083	0.0185726		0.00108635	0.00141182	0.00118113	0.000953685	0.00117209		0.0141319	0.0139527	0.0142721	0.0160666	0.0147802		0.0175714	0.0173773	0.0203141	0.018276	0.0184823
PCe	PCe(36:6)	-	5.88292e-06	8.9092e-06	8.18744e-06	5.26911e-06	6.46647e-06		0.00013519	0.000159494	0.000170613	0.000200389	0.00028165		0.000121153	0.000128387	0.000118681	8.7438e-05	0.000118349		1.0743e-05	1.02661e-05	1.16145e-05	1.38848e-05	1.20901e-05		0.000186369	0.000190896	0.000187453	0.000224227	0.000216798		9.35962e-05	0.000111486	0.000122081	0.000104608	0.000122436
PCe	PCe(37:4)	-	1.44084e-05	1.7912e-05	1.41387e-05	1.03755e-05	1.14933e-05		0.000171542	0.000196426	0.000212761	0.000225022	0.00030648		0.000322175	0.000430528	0.000301907	0.000302445	0.000309533		1.3237e-05	2.02866e-05	1.51478e-05	1.25491e-05	2.03056e-05		0.000277088	0.000243725	0.000245516	0.000249701	0.000256626		0.000320212	0.000324202	0.000328507	0.000351712	0.000294575
PCe	PCe(37:5)	PC(17:1e/20:4)	2.38781e-05	2.96528e-05	2.94567e-05	2.14494e-05	2.31072e-05		0.000326421	0.000387397	0.000444256	0.000491194	0.000637541		0.000546366	0.000729456	0.000537588	0.000541013	0.000554873		2.75328e-05	3.15659e-05	2.41422e-05	2.09768e-05	3.64654e-05		0.000451026	0.000464029	0.000464437	0.000498829	0.000490919		0.000564274	0.000601141	0.000593169	0.000570622	0.000532193
PCe	PCe(38:3)	-	1.88918e-05	2.28104e-05	2.07195e-05	1.50078e-05	2.12473e-05		0.000281727	0.00030102	0.000343629	0.000364995	0.000557197		0.000428192	0.00063241	0.000407386	0.00049869	0.000540303		2.13308e-05	3.29419e-05	1.9926e-05	1.62425e-05	3.07174e-05		0.000372114	0.000343312	0.000418669	0.000389806	0.000373375		0.000499495	0.000454696	0.000489795	0.000540898	0.000495986
PCe	PCe(38:4)a	PC(18:1e/20:3)	2.6425e-05	3.13301e-05	2.76677e-05	2.40931e-05	2.76217e-05		0.000416096	0.000439659	0.000497568	0.000540826	0.000748304		0.000534661	0.000671787	0.000564521	0.00053212	0.000575969		3.50977e-05	4.76e-05	3.75198e-05	1.95086e-05	3.87318e-05		0.000539302	0.000524604	0.000552751	0.000598224	0.000537571		0.000529547	0.000583498	0.000607179	0.000560973	0.000561245
PCe	PCe(38:4)b	-	9.8163e-05	0.000106979	0.000106308	7.72533e-05	9.11835e-05		0.00131868	0.00139524	0.00153669	0.0017427	0.00234041		0.00229176	0.00297089	0.00219483	0.0022856	0.00237014		0.000133132	0.000150932	0.000122333	9.79794e-05	0.000145797		0.00166236	0.00183866	0.00159999	0.00179858	0.0018337		0.002365	0.00228561	0.00251464	0.00241297	0.00240741
PCe	PCe(38:4)c	PC(18:0e/20:4)	0.000491849	0.000557033	0.000517843	0.000421588	0.000440423		0.00643857	0.00705744	0.00780051	0.00908939	0.0122035		0.0108695	0.0146527	0.0108372	0.0111749	0.0115579		0.000639339	0.000820685	0.000647145	0.000552618	0.000733752		0.0087258	0.00872273	0.00846776	0.00924155	0.00922866		0.0115209	0.0112803	0.0126211	0.0118156	0.0116229
PCe	PCe(38:5)a	PC(18:1e/20:4)	0.000758828	0.000865105	0.000831052	0.000694624	0.000773881		0.0115304	0.0115487	0.0121339	0.0158387	0.0207948		0.0133523	0.0187446	0.0144857	0.0144869	0.0157123		0.00100288	0.00136317	0.00112786	0.000830055	0.00114655		0.0150792	0.0154527	0.0146343	0.0164944	0.0159616		0.0152524	0.0147749	0.0168182	0.0155348	0.0156668
PCe	PCe(38:5)b	-	4.01328e-05	4.63397e-05	3.83211e-05	3.71087e-05	3.94034e-05		0.000472017	0.000517582	0.000600752	0.000657909	0.000986175		0.0013035	0.000932966	0.000778177	0.000734395	0.000836172		5.30869e-05	6.70096e-05	5.30564e-05	4.64931e-05	5.34022e-05		0.000667034	0.000651398	0.000729062	0.000780651	0.000694377		0.00074934	0.000792174	0.000827381	0.000881804	0.000812682
PCe	PCe(38:5)c	PC(18:1e/20:4)	0.000206737	0.000250028	0.000205027	0.000176283	0.000205978		0.00270059	0.00291644	0.00342501	0.0038691	0.00518573		0.00434161	0.0056113	0.00424171	0.00444554	0.00467004		0.000253147	0.000325574	0.000271781	0.000191086	0.000297663		0.00370838	0.00372499	0.00357139	0.00415066	0.00400015		0.00467068	0.00448595	0.00506133	0.00460472	0.00467254
PCe	PCe(38:6)a	-	7.84416e-06	8.58842e-06	9.51385e-06	4.9977e-06	5.9924e-06		0.000187999	0.000202506	0.000236528	0.000255562	0.000352789		0.000162882	0.000153295	0.000154791	0.000152161	0.000128652		9.34542e-06	1.26025e-05	8.6008e-06	1.34651e-05	1.36414e-05		0.000277372	0.000257316	0.000278453	0.000275334	0.000280669		0.000156471	0.000171512	0.000132228	0.000144977	0.000112634
PCe	PCe(38:6)b	-	4.85665e-05	5.40647e-05	5.13184e-05	4.40248e-05	4.86335e-05		0.000596354	0.000647204	0.000525243	0.000784493	0.00119855		0.000814415	0.00139509	0.000814429	0.00118352	0.000932998		6.47024e-05	9.75542e-05	7.18151e-05	5.61954e-05	7.24114e-05		0.000591471	0.000810591	0.000824712	0.000598912	0.000559426		0.0013008	0.00118356	0.00139642	0.00123042	0.000927095
PCe	PCe(38:6)c	PC(18:2e/20:4), PC(16:1e/22:5)	0.000215378	0.000226899	0.000231909	0.000157891	0.000203588		0.00323781	0.00349935	0.0039828	0.00462348	0.00627621		0.00596399	0.00767525	0.00593152	0.00647513	0.00662503		0.000223046	0.000322086	0.000260023	0.000168059	0.000326128		0.00455347	0.00438132	0.00426002	0.00475365	0.0047038		0.00677458	0.00633386	0.00693388	0.00669714	0.00633926
PCe	PCe(38:7)	-	2.72724e-05	3.38089e-05	2.85941e-05	2.96647e-05	2.8411e-05		0.000400502	0.000397791	0.00045013	0.000599894	0.000773336		0.000631036	0.000806375	0.000632514	0.000613251	0.000590422		4.09779e-05	5.32745e-05	4.12648e-05	3.09568e-05	4.42178e-05		0.000551879	0.000527112	0.000548362	0.000589073	0.00059625		0.000639522	0.000608067	0.000728961	0.000727655	0.000646613
PCe	PCe(40:3)	-	5.09755e-06	5.19838e-06	5.19784e-06	5.00748e-06	5.19921e-06		9.65186e-05	9.21677e-05	0.000122053	0.000123206	0.000193151		0.000144211	0.000193794	0.000125315	0.000158324	0.000150069		6.06414e-06	8.48051e-06	7.37438e-06	1.04743e-05	6.30547e-06		9.46044e-05	0.000110781	9.90402e-05	0.000138836	0.00014285		0.000176743	0.000179356	0.000195252	0.000160252	0.000170294
PCe	PCe(40:4)a	-	2.01187e-05	2.43715e-05	2.35812e-05	1.80097e-05	2.24361e-05		0.000280461	0.000341008	0.000369216	0.0004398	0.00064284		0.000641712	0.000741289	0.000545836	0.000555067	0.000630441		3.00516e-05	3.54112e-05	2.26975e-05	1.70818e-05	3.31425e-05		0.000391002	0.000409378	0.0003951	0.000486881	0.000448708		0.000651101	0.000549759	0.000666417	0.000602196	0.000617491
PCe	PCe(40:4)b	PC(20:0e/20:4)	5.06952e-05	6.04588e-05	5.45211e-05	4.60746e-05	5.20311e-05		0.000768304	0.000808599	0.000885534	0.00107998	0.00153395		0.00126838	0.00158788	0.00120068	0.00126553	0.0014756		6.81079e-05	7.55948e-05	7.03146e-05	4.69977e-05	8.1599e-05		0.000966295	0.000975284	0.00103839	0.00114601	0.00114321		0.00137082	0.00126179	0.00147259	0.00141717	0.00135862
PCe	PCe(40:5)a	-	2.38693e-05	3.02035e-05	2.30743e-05	1.86644e-05	2.42005e-05		0.000418881	0.00043231	0.00058016	0.000509253	0.000719908		0.000495698	0.000614678	0.000446801	0.000491749	0.000543439		3.2122e-05	4.52341e-05	3.35483e-05	1.46811e-05	4.28783e-05		0.000503438	0.000516809	0.000516849	0.000557965	0.000558538		0.000535285	0.000528397	0.000569198	0.000598287	0.000598827
PCe	PCe(40:5)b	PC(20:1e/20:4), PC(18:0e/22:5)	7.16476e-05	8.06242e-05	7.19848e-05	6.06383e-05	5.38587e-05		0.0010315	0.00121352	0.00144358	0.00144519	0.0022084		0.00153526	0.00208592	0.00159934	0.0017055	0.00165488		8.3195e-05	0.000116316	8.34005e-05	7.08457e-05	0.000115049		0.00148371	0.00145652	0.00143805	0.00158128	0.00165202		0.00160237	0.00170057	0.00172627	0.00186922	0.00166572
PCe	PCe(40:5)c	-	4.70484e-06	5.12664e-06	3.76418e-06	3.96895e-06	5.31984e-06		0.000110632	0.000115485	9.80248e-05	0.000128326	0.000143488		0.000101528	0.000159215	0.000107948	0.000131924	0.000121409		6.04348e-06	8.60847e-06	7.40112e-06	1.19592e-05	8.41081e-06		0.000144178	0.000121987	0.000115539	0.000162482	0.000149241		0.000139718	0.000111049	0.000172404	0.000149031	0.000116497
PCe	PCe(40:6)a	-	2.89547e-05	3.54474e-05	3.69862e-05	2.70238e-05	3.09348e-05		0.000515023	0.000546182	0.000573059	0.000647828	0.000970175		0.000666549	0.000799738	0.000638331	0.000640638	0.000726531		4.90123e-05	5.49802e-05	4.25997e-05	2.52046e-05	4.68127e-05		0.000744144	0.000760986	0.000699895	0.000696343	0.000759473		0.000646143	0.000626381	0.000677336	0.000651185	0.000703268
PCe	PCe(40:6)b	PC(18:0e/22:6)	2.80397e-05	3.49208e-05	3.08375e-05	2.4679e-05	3.08219e-05		0.000416065	0.000474821	0.000506828	0.000525792	0.00075599		0.000737061	0.000961186	0.000664322	0.00068796	0.00072083		3.59488e-05	4.6289e-05	3.45712e-05	2.79497e-05	4.78369e-05		0.000568642	0.00056734	0.000528748	0.000622822	0.000591356		0.000802643	0.000703863	0.000749025	0.000766193	0.000719682
PCe	PCe(40:6)c	-	1.46808e-05	1.8033e-05	1.43612e-05	7.98984e-06	1.55835e-05		0.000218905	0.00023167	0.000270694	0.000328938	0.000421876		0.000286065	0.000413796	0.000315957	0.000327367	0.000310944		1.77265e-05	1.47313e-05	1.03348e-05	1.39008e-05	2.37825e-05		0.000269037	0.000307129	0.000271115	0.000303969	0.000323907		0.000345826	0.000293122	0.00031104	0.000364579	0.000340043
PCe	PCe(40:7)a	-	2.58053e-05	3.02056e-05	3.11268e-05	2.17022e-05	2.88286e-05		0.000450429	0.000489114	0.000555888	0.000632128	0.000833196		0.000514509	0.000692776	0.000516865	0.000550848	0.000600161		3.58849e-05	5.16784e-05	4.11187e-05	1.83531e-05	3.89021e-05		0.000638379	0.000552132	0.000579773	0.000632048	0.00059635		0.000635239	0.000533032	0.000625916	0.000559798	0.000593341
PCe	PCe(40:7)b	-	7.65323e-06	1.30351e-05	9.64064e-06	6.68355e-06	9.64507e-06		0.000136934	0.000123615	0.000166669	0.000189738	0.000230905		0.0002368	0.000263202	0.00022649	0.000206705	0.000244027		8.16047e-06	1.48867e-05	7.98486e-06	1.16363e-05	1.40536e-05		0.000175732	0.000166608	0.00017816	0.000209494	0.000216328		0.000207379	0.000182771	0.000282319	0.000266748	0.000242287
PCe	PCe(42:3)	-	6.9374e-06	5.0213e-06	7.0919e-06	1.14994e-05	4.79208e-06		0.000125708	0.000120972	0.000158046	0.000170614	0.000295333		0.000245591	0.000346555	0.000257452	0.000276405	0.000310781		9.06695e-06	1.03771e-05	9.84911e-06	1.50388e-05	1.75281e-05		0.000149976	0.000119731	0.000177761	0.000183766	0.00017798		0.000275418	0.000285848	0.000298676	0.000325749	0.000321237
PCe	PCe(42:5)	PC(22:1e/20:4)	6.31244e-05	7.22346e-05	6.92977e-05	4.9183e-05	6.79701e-05		0.000970193	0.00106734	0.00128539	0.00138744	0.00210195		0.00156096	0.00203403	0.00150571	0.00160694	0.00164495		7.23821e-05	9.05738e-05	7.97143e-05	4.92621e-05	0.000110355		0.00132163	0.00131155	0.00138957	0.00150893	0.00150615		0.00159443	0.0015553	0.00182973	0.00168838	0.00173195
PCe	PCe(42:6)a	PC(22:2e/20:4)	2.92591e-05	3.78387e-05	3.48905e-05	2.67433e-05	3.28192e-05		0.000442349	0.000513237	0.000611918	0.000714921	0.000959144		0.000767527	0.000859201	0.00066811	0.000680303	0.00080333		4.44586e-05	5.48953e-05	4.37664e-05	2.12916e-05	4.86413e-05		0.000672837	0.000589885	0.000695172	0.000649476	0.000711844		0.000769489	0.000698002	0.000817274	0.000765406	0.000759097
PCe	PCe(42:6)b	-	1.46109e-05	1.65658e-05	1.60685e-05	8.4916e-06	1.2278e-05		0.000245155	0.000221599	0.000278079	0.000362498	0.000438952		0.000326524	0.000439111	0.000290114	0.000376747	0.000363361		1.08889e-05	1.20341e-05	1.02918e-05	1.7575e-05	2.17073e-05		0.000314295	0.000351123	0.0003003	0.000368693	0.000309862		0.000351228	0.000367736	0.000383086	0.000366092	0.000359931
PCe	PCe(42:7)	-	4.589e-06	4.12058e-06	3.5996e-06	4.18516e-06	3.28406e-06		7.72215e-05	7.5232e-05	0.000114694	0.00011554	0.000151571		0.000148038	0.000109191	9.94263e-05	0.000112098	0.00012694		5.97295e-06	8.53421e-06	8.09433e-06	1.16453e-05	6.70871e-06		0.000132034	0.000105956	0.000139045	0.000130148	0.000147697		0.00010962	0.000120472	0.000101456	0.000121848	9.12526e-05
PCe	PCe(44:5)	PC(24:1e/20:4)	7.43891e-05	8.83681e-05	8.69375e-05	6.43588e-05	8.52489e-05		0.001232	0.00126238	0.00147721	0.00185278	0.00246037		0.00216028	0.00243166	0.00191732	0.00207715	0.00210459		0.000104901	0.000112401	9.97541e-05	7.91049e-05	0.000139231		0.00155048	0.00153013	0.00176463	0.00182115	0.0018127		0.00214724	0.002157	0.00229123	0.00214345	0.00220627
PCe	PCe(44:6)a	PC(24:2e/20:4)	6.39588e-05	7.57599e-05	7.22124e-05	5.7531e-05	6.97402e-05		0.000980172	0.00104267	0.00124507	0.0014673	0.00210879		0.00165276	0.00206312	0.00159875	0.00173638	0.00177086		8.14922e-05	0.000101991	8.23134e-05	6.66885e-05	0.000108786		0.00138971	0.00135829	0.00130277	0.00152873	0.00150272		0.0018041	0.00165124	0.00193368	0.00180944	0.00185303
PCe	PCe(44:6)b	-	8.59723e-06	1.22934e-05	1.203e-05	6.69666e-06	8.86817e-06		0.000156068	0.000172674	0.000213006	0.000231484	0.000358644		0.000259287	0.000375334	0.00026731	0.00027767	0.000291716		1.01341e-05	1.25488e-05	8.79671e-06	1.25683e-05	1.90881e-05		0.000199913	0.000212467	0.00024236	0.000275645	0.000254938		0.000288435	0.000276759	0.000301143	0.000291676	0.00026168
PCe	PCe(44:7)	-	8.75079e-06	8.47622e-06	9.56313e-06	5.4885e-06	5.80528e-06		0.000146859	0.000131191	0.000159191	0.000197765	0.000267515		0.000213477	0.000294042	0.000202018	0.000215022	0.000203302		8.64526e-06	1.04406e-05	7.94893e-06	1.27597e-05	1.279e-05		0.00019876	0.000178643	0.000198518	0.000224942	0.000213847		0.000223425	0.000218015	0.000270291	0.000223842	0.000235937
PE	PE(34:1)	PE(16:0/18:1)	4.26979e-05	5.41277e-05	4.51445e-05	4.45826e-05	3.98567e-05		0.000533146	0.000563326	0.000671082	0.000693225	0.000999043		0.00120265	0.00142296	0.00118545	0.00112302	0.00128745		6.56479e-05	8.23483e-05	6.84615e-05	5.75933e-05	6.89618e-05		0.00072736	0.000712367	0.000659158	0.000808532	0.000648758		0.0011179	0.00115965	0.00120489	0.00131889	0.00121223
PE	PE(34:2)	PE(16:0/18:2)	0.000141421	0.000156	0.000145561	0.000127302	0.000136284		0.00195756	0.00189321	0.00215782	0.00253965	0.0031109		0.00543151	0.00661789	0.00495685	0.0051512	0.00533074		0.000200975	0.000240386	0.000182344	0.00016311	0.000192055		0.00229905	0.00223497	0.0021921	0.00232361	0.00227046		0.00497234	0.0047762	0.00508873	0.00512236	0.00455498
PE	PE(36:1)	PE(18:0/18:1)	0.000101929	0.000123497	0.000105574	8.24138e-05	9.59639e-05		0.00125984	0.00142213	0.00164471	0.00190152	0.00249465		0.00282114	0.00374736	0.00274639	0.00289757	0.00287446		0.000143478	0.000171334	0.000136117	0.000112963	0.000156862		0.00193335	0.00190984	0.00167943	0.00183155	0.00183324		0.0028955	0.00278457	0.00295975	0.00285577	0.00276846
PE	PE(36:2)	PE(18:0/18:2)	0.000475161	0.000562548	0.000452354	0.000413755	0.000475518		0.00635771	0.00622804	0.00736504	0.00836546	0.0109835		0.0123921	0.0158475	0.0119986	0.0120825	0.0126903		0.000703756	0.000838208	0.00066847	0.00054705	0.000701201		0.00844627	0.00805244	0.00771101	0.00796867	0.00769963		0.0118724	0.0118455	0.0128582	0.012406	0.0118714
PE	PE(36:3)	PE(18:1/18:2)	0.000183368	0.000200545	0.000185596	0.000117717	0.000154084		0.00379492	0.00393358	0.00463877	0.00567392	0.00644018		0.0145648	0.0166488	0.012247	0.0136116	0.0117253		0.000188687	0.000234253	0.000175307	0.000131742	0.000302342		0.00530211	0.00481069	0.00469987	0.00443263	0.0046815		0.0135102	0.012941	0.012249	0.0125654	0.00999866
PE	PE(36:4)a	-	1.52301e-05	1.72306e-05	1.61861e-05	1.86657e-05	1.22555e-05		0.000310984	0.000331136	0.000359625	0.000419474	0.000493535		0.000339272	0.000355943	0.000347622	0.000314851	0.000322194		2.63445e-05	2.35867e-05	2.8186e-05	2.40882e-05	2.88055e-05		0.000517549	0.000451805	0.00044113	0.000482179	0.000442025		0.000358512	0.00039948	0.000391521	0.000389884	0.000477207
PE	PE(36:4)b	PE(16:0/20:4)	0.000112857	0.00012791	0.000112009	9.88267e-05	0.000109273		0.00181666	0.00181509	0.00206409	0.00239362	0.00316391		0.00297023	0.00363698	0.00298815	0.00301055	0.00315411		0.000167494	0.000212623	0.000173717	0.000156556	0.000184102		0.00237172	0.00230522	0.00223627	0.00231493	0.0023642		0.00285393	0.00300728	0.00316325	0.0029869	0.00299456
PE	PE(38:3)	PE(18:0/20:3)	3.28626e-05	3.97043e-05	3.37806e-05	2.46288e-05	3.15907e-05		0.000490344	0.000454358	0.000547393	0.000612827	0.000865688		0.00093453	0.00115913	0.000920334	0.000863946	0.000945723		4.74621e-05	4.74553e-05	4.37898e-05	3.01937e-05	5.0273e-05		0.000634295	0.000638777	0.000625632	0.000650919	0.000609388		0.000903378	0.000906213	0.000979007	0.000906341	0.00086969
PE	PE(38:4)	PE(18:0/20:4)	0.000604916	0.000718226	0.000600791	0.000514066	0.000593212		0.00939408	0.00939374	0.0109147	0.0120909	0.0160067		0.0167776	0.01889	0.0153724	0.014759	0.0154825		0.000909936	0.00117296	0.000869196	0.000732692	0.000912283		0.0127058	0.0121419	0.0114635	0.0123467	0.0112232		0.0151886	0.0151315	0.0161042	0.0160604	0.0152692
PE	PE(38:5)a	PE(18:1/20:4)	9.23441e-05	0.000111466	0.00010014	7.32398e-05	9.80767e-05		0.00161882	0.0017068	0.00195361	0.00234387	0.00291231		0.00230189	0.00272868	0.00213785	0.00226635	0.0024237		0.000124842	0.0001714	0.000130109	8.98855e-05	0.000147419		0.00225507	0.00208139	0.00207399	0.00205057	0.00210223		0.00235581	0.0022982	0.0026441	0.00245193	0.00230989
PE	PE(38:5)b	-	3.0973e-05	3.38765e-05	3.16891e-05	2.08883e-05	2.90256e-05		0.000498573	0.000481096	0.000569809	0.000669511	0.000881914		0.00112656	0.00132799	0.00101769	0.00101555	0.00101794		3.72418e-05	5.1731e-05	3.48565e-05	3.14805e-05	4.51954e-05		0.000668757	0.000666001	0.000637048	0.000664918	0.000639284		0.00109492	0.00110415	0.00106546	0.00112388	0.000871633
PE	PE(38:6)a	-	6.66303e-06	6.31952e-06	7.13962e-06	7.6496e-06	7.35771e-06		0.000159965	0.000181102	0.000194065	0.000236351	0.000228425		0.000112369	0.000157279	0.000121661	0.000125955	0.00013644		1.58236e-05	1.66972e-05	1.39456e-05	2.16462e-05	1.19644e-05		0.000264202	0.000258553	0.000250442	0.000251978	0.000262663		0.000195455	0.0002193	0.000125912	0.000166117	0.000169435
PE	PE(38:6)b	PE(16:0/22:6)	8.72103e-05	0.000100697	9.62763e-05	8.01207e-05	9.16401e-05		0.00139427	0.00127946	0.00159369	0.00179294	0.00236792		0.00234668	0.00302213	0.00246194	0.00247514	0.00270395		0.000135481	0.000172804	0.000130493	0.000114664	0.000134493		0.00178161	0.0017155	0.00184238	0.00191644	0.00176854		0.00242133	0.00245774	0.00255724	0.00279906	0.002612
PE	PE(40:4)	-	1.11006e-05	1.88345e-05	1.49072e-05	1.09139e-05	1.299e-05		0.000271604	0.000223963	0.000320611	0.000362806	0.000429622		0.000370427	0.000485616	0.000333311	0.000302118	0.00037461		1.70769e-05	1.98838e-05	1.67715e-05	1.78513e-05	1.99157e-05		0.000357664	0.000286173	0.000346293	0.00035942	0.0003298		0.000375271	0.000383563	0.000424736	0.000411627	0.000385442
PE	PE(40:5)a	PE(18:0/22:5)	2.55132e-05	3.38688e-05	2.77602e-05	2.14737e-05	2.2409e-05		0.00041803	0.000450833	0.000464645	0.000555821	0.000728776		0.000750605	0.000975007	0.000649621	0.000717419	0.000738585		4.24355e-05	4.63538e-05	2.89652e-05	2.06509e-05	4.0967e-05		0.000569356	0.000587093	0.00053289	0.000581167	0.000544777		0.000706397	0.000698598	0.000765407	0.000747682	0.000701469
PE	PE(40:5)b	-	1.18502e-05	1.68718e-05	1.71003e-05	7.28182e-06	1.62267e-05		0.000278207	0.000239268	0.000303017	0.000327804	0.00043842		0.00041473	0.000502346	0.000421817	0.000414347	0.00042541		1.51256e-05	1.6377e-05	1.7105e-05	1.8237e-05	2.01077e-05		0.000363084	0.000348266	0.000311257	0.000345454	0.000317771		0.000392605	0.000387667	0.000409016	0.000409187	0.000371527
PE	PE(40:6)	-	3.78039e-05	4.55094e-05	4.41865e-05	3.40036e-05	3.82872e-05		0.000542307	0.000536372	0.00066025	0.000741756	0.00105605		0.000998073	0.00127534	0.000994089	0.000946442	0.00101704		5.75012e-05	7.49702e-05	6.35282e-05	4.52615e-05	5.66868e-05		0.000843881	0.000726232	0.000730918	0.000780477	0.000679342		0.000990394	0.000972728	0.00102438	0.000986624	0.00108202
PEe	PEe(34:1)	PE(18:1e/16:0), PE(16:0e/18:1)	1.32774e-05	1.11846e-05	1.49481e-05	7.29226e-06	1.22529e-05		0.000161482	0.00016543	0.000255214	0.000224208	0.000289133		0.000541216	0.000728509	0.000531972	0.000586566	0.000669876		1.49354e-05	1.6259e-05	1.37744e-05	2.01689e-05	2.34618e-05		0.000244062	0.000223928	0.000212027	0.000236707	0.000237772		0.000536565	0.000564052	0.000665514	0.000549173	0.000533518
PEe	PEe(34:2)a	-	1.16267e-05	9.7929e-06	9.42185e-06	5.23904e-06	8.95248e-06		0.000139279	0.000155593	0.000164414	0.000183034	0.00023222		0.000396653	0.000405186	0.000400058	0.00038024	0.00043427		1.05347e-05	1.92678e-05	1.18101e-05	1.49719e-05	1.59453e-05		0.000207581	0.000194803	0.000195411	0.000197187	0.000209864		0.000404309	0.000390388	0.000400181	0.000372975	0.000341238
PEe	PEe(34:2)b	PE(16:1e/18:1)	8.11762e-05	9.22634e-05	7.22786e-05	6.19647e-05	7.76799e-05		0.000882603	0.000939353	0.00110649	0.00127484	0.00181126		0.00242133	0.00299268	0.00235712	0.00253243	0.0026252		9.92409e-05	0.000123761	8.5164e-05	5.23245e-05	0.000112662		0.00132278	0.00119807	0.00123591	0.00119259	0.00127728		0.00229438	0.00250225	0.00258316	0.00261598	0.00237327
PEe	PEe(34:3)	PE(16:1e/18:2)	0.000126348	0.000152241	0.000110093	0.000113607	0.000126194		0.00150185	0.00165738	0.00195901	0.00215908	0.00282222		0.00320351	0.0040781	0.00345976	0.00325542	0.00365313		0.00016676	0.000237264	0.000175583	0.000159418	0.000187613		0.00217061	0.00204864	0.00200525	0.00217827	0.00215435		0.00325927	0.00316377	0.00364657	0.00368509	0.00340693
PEe	PEe(36:2)a	-	7.73065e-06	7.01073e-06	7.88941e-06	6.29817e-06	8.12434e-06		0.000117646	0.000108639	0.000124694	0.000173561	0.000230887		0.000310667	0.000402333	0.000279886	0.000340794	0.000278161		9.50076e-06	1.43574e-05	1.14679e-05	1.78447e-05	1.25021e-05		0.000149257	0.000172389	0.000157952	0.000139338	0.000173866		0.000283586	0.000313881	0.00020778	0.000311703	0.000278731
PEe	PEe(36:2)b	PE(18:1e/18:1)	9.13024e-05	9.88885e-05	7.90181e-05	5.98225e-05	7.91846e-05		0.00107814	0.00114753	0.00145338	0.00173603	0.00216484		0.00268491	0.00350547	0.0026472	0.00275371	0.00283383		9.93323e-05	0.000117559	8.99744e-05	4.55726e-05	0.000126184		0.00152231	0.00144547	0.0014691	0.00161553	0.00152491		0.00286875	0.00271565	0.00279529	0.00297654	0.00266979
PEe	PEe(36:3)	PE(18:1e/18:2)	0.000347704	0.000411697	0.000321841	0.000277606	0.000355029		0.0048789	0.00476458	0.00588868	0.00662381	0.00855221		0.00911569	0.0114687	0.00929671	0.0094375	0.0101557		0.00046775	0.000596469	0.000430933	0.000362087	0.000535218		0.00639517	0.006294	0.0065225	0.00683236	0.00659703		0.0089572	0.00919737	0.0103572	0.0102671	0.00952088
PEe	PEe(36:4)a	PE(16:0e/20:4)	7.57662e-05	9.04272e-05	8.05832e-05	7.04147e-05	8.603e-05		0.00132889	0.00135694	0.00150765	0.00176372	0.00233206		0.00204693	0.00255837	0.00209812	0.00193673	0.00224841		0.000114702	0.00015185	0.000125178	0.000100682	0.00013851		0.00174744	0.00173453	0.00172643	0.00173508	0.00162686		0.00193789	0.00193591	0.00219032	0.00211475	0.00202213
PEe	PEe(36:4)b	PE(18:2e/18:2)	7.58975e-05	8.7001e-05	7.02968e-05	6.01552e-05	7.17862e-05		0.0012072	0.00125698	0.00141474	0.00114677	0.0021041		0.00196625	0.00212724	0.00185178	0.00168565	0.00188052		0.000102999	0.000133155	0.000102741	6.43395e-05	0.000106898		0.00166774	0.00130081	0.00110514	0.00146599	0.00149011		0.0013136	0.00176041	0.00205258	0.00186911	0.00176982
PEe	PEe(36:5)	PE(16:1e/20:4)	0.000991107	0.00114415	0.000997925	0.000808037	0.000965068		0.0149898	0.0150535	0.017051	0.019495	0.025704		0.0255104	0.0306752	0.0254996	0.024877	0.0256356		0.00132811	0.0017223	0.00128715	0.00100237	0.0014882		0.0196118	0.0193942	0.019055	0.0199761	0.0192167		0.0248607	0.0252433	0.0270475	0.0256564	0.0240257
PEe	PEe(36:6)	-	1.68684e-05	1.76243e-05	1.42312e-05	7.9544e-06	1.40582e-05		0.000234665	0.000268822	0.000298659	0.00033494	0.000451633		0.000402122	0.00047681	0.000372651	0.000382535	0.000379521		1.46347e-05	2.11777e-05	1.51339e-05	1.87924e-05	2.27503e-05		0.0003296	0.000337798	0.000326332	0.00033721	0.000331043		0.000410024	0.000431009	0.000456204	0.000392273	0.000394582
PEe	PEe(37:5)a	-	1.5738e-05	2.30708e-05	1.5841e-05	1.02697e-05	1.82347e-05		0.000280118	0.000294901	0.000377086	0.000383072	0.000499389		0.000480136	0.000647713	0.000400681	0.000427253	0.00048519		1.7499e-05	2.18956e-05	1.47284e-05	1.86416e-05	2.94003e-05		0.000427598	0.000436547	0.00039399	0.000418734	0.000386952		0.000499344	0.000507436	0.000511452	0.000484195	0.000370022
PEe	PEe(37:5)b	-	2.27211e-05	2.69766e-05	2.06431e-05	1.67522e-05	2.49665e-05		0.000383976	0.000369038	0.000452923	0.000521556	0.000611206		0.000654021	0.000779404	0.000568994	0.000541408	0.000612394		3.17999e-05	4.12695e-05	2.52796e-05	2.52261e-05	3.60081e-05		0.000529865	0.000474107	0.000494412	0.000468465	0.000469039		0.000619949	0.000672896	0.000660256	0.000740026	0.000595552
PEe	PEe(38:3)	-	2.15962e-05	2.41057e-05	1.99548e-05	1.36055e-05	1.91231e-05		0.000350239	0.000385359	0.000447045	0.000491312	0.000636515		0.000643937	0.000767429	0.000646416	0.000587052	0.000646702		2.13742e-05	2.74826e-05	1.31278e-05	1.84659e-05	3.29297e-05		0.000495647	0.000473178	0.00046505	0.000513647	0.000513492		0.000626929	0.000640827	0.000731131	0.000661036	0.000557993
PEe	PEe(38:4)a	-	2.28625e-05	2.71677e-05	2.27759e-05	1.55247e-05	1.77871e-05		0.000373871	0.000354138	0.000440421	0.000487191	0.000600659		0.000651476	0.000986746	0.0007056	0.000687967	0.000761789		2.95712e-05	3.36945e-05	1.89241e-05	2.33685e-05	3.71205e-05		0.000465218	0.000485079	0.000450603	0.000457626	0.000457316		0.000732003	0.000712383	0.000802241	0.000742051	0.000735817
PEe	PEe(38:4)b	PE(18:0e/20:4)	7.07372e-05	8.15672e-05	6.83983e-05	5.95747e-05	7.42449e-05		0.00123651	0.00124866	0.00142032	0.00172174	0.00215434		0.00190581	0.00242394	0.00184458	0.0020025	0.00194082		0.000106269	0.000139072	9.79366e-05	6.52115e-05	0.000117842		0.00165563	0.00153249	0.00162335	0.001745	0.00165203		0.00182661	0.00186212	0.00194554	0.00204493	0.00200577
PEe	PEe(38:4)c	PE(18:1e/20:3)	5.33704e-05	6.61914e-05	6.67969e-05	4.239e-05	6.64041e-05		0.00102753	0.000946815	0.000791019	0.00118749	0.00139402		0.00146318	0.00214749	0.00181729	0.0017655	0.00198666		6.38918e-05	7.11601e-05	7.24504e-05	3.39671e-05	9.38165e-05		0.00101386	0.00138298	0.00129768	0.00111071	0.00135264		0.00170593	0.00189677	0.00207804	0.00213164	0.0015582
PEe	PEe(38:5)a	PE(18:1e/20:4), PE(16:0e/22:5)	6.05484e-05	7.13105e-05	6.4511e-05	6.06474e-05	6.92546e-05		0.000922608	0.000942272	0.00112396	0.00128057	0.00163451		0.00151131	0.00192824	0.00143332	0.0014543	0.0016151		9.79538e-05	0.000129712	9.47862e-05	9.59625e-05	0.000101273		0.0013195	0.00122478	0.00132389	0.00131864	0.00138495		0.00147879	0.00153113	0.00164374	0.00177051	0.00155605
PEe	PEe(38:5)b	-	8.20983e-05	9.33996e-05	7.21457e-05	6.37646e-05	8.04316e-05		0.00120329	0.00130805	0.00146765	0.00166613	0.00230659		0.00228831	0.00291829	0.00228506	0.00223564	0.00165057		0.000123122	0.000157141	0.000102927	9.7671e-05	0.000132779		0.00189207	0.00179701	0.00165995	0.00176964	0.00123331		0.00228049	0.00228456	0.00261314	0.00233883	0.00229924
PEe	PEe(38:5)c	PE(18:1e/20:4)	0.00182367	0.0022463	0.00183828	0.00150908	0.00177076		0.0272486	0.0278477	0.0345881	0.0372229	0.0479466		0.0476556	0.0572621	0.0470623	0.0479189	0.0501564		0.00254246	0.00318031	0.00229742	0.00186365	0.00277723		0.0372528	0.0347643	0.0356747	0.0373227	0.0361614		0.0508378	0.0505603	0.0506668	0.0509737	0.0474839
PEe	PEe(38:6)a	-	5.4e-05	5.61417e-05	5.59066e-05	3.82585e-05	4.89695e-05		0.000850463	0.000853135	0.00100165	0.00114473	0.00142079		0.00292208	0.0025332	0.00183847	0.00253581	0.00185415		7.11942e-05	9.28067e-05	6.23106e-05	4.70693e-05	7.99284e-05		0.0011117	0.00111277	0.00109065	0.00109787	0.00107495		0.00274697	0.00192046	0.00282009	0.00262147	0.00223894
PEe	PEe(38:6)b	PE(18:2e/20:4), PE(16:1e/22:5)	0.000853979	0.00100337	0.000867434	0.000696494	0.000818565		0.0100625	0.0148331	0.016867	0.0200023	0.0251833		0.0203042	0.0246863	0.0201085	0.0191225	0.0204939		0.00116675	0.00152823	0.00103963	0.000813389	0.0012994		0.0201932	0.0191001	0.0190274	0.0198933	0.019397		0.0197273	0.0208082	0.0211964	0.0216281	0.0199085
PEe	PEe(38:6)c	-	9.54307e-05	0.000112999	8.9396e-05	6.96956e-05	8.92526e-05		0.00141819	0.00154747	0.00178564	0.0019424	0.00266748		0.0024346	0.00293476	0.0024531	0.00230629	0.00256049		0.000111584	0.000158084	0.00011089	8.507e-05	0.000133483		0.00202329	0.00199732	0.00190841	0.00214207	0.00199195		0.00247308	0.00242588	0.00249764	0.00253263	0.00228784
PEe	PEe(38:7)	PE(16:1e/22:6)	0.000230153	0.000262598	0.000213145	0.000184555	0.000221488		0.00325113	0.00336793	0.00388247	0.00448526	0.00584325		0.00726768	0.00859372	0.00676533	0.00746999	0.00694496		0.00030324	0.000401647	0.000297301	0.000232964	0.000349815		0.00461295	0.00427496	0.00420942	0.00456284	0.00439749		0.00728387	0.00724735	0.00717933	0.00737027	0.00672716
PEe	PEe(40:5)a	-	1.48513e-05	2.26434e-05	1.55227e-05	1.77056e-05	2.3514e-05		0.000308858	0.000307318	0.000362043	0.000424068	0.000540545		0.000538862	0.000740653	0.000499473	0.000553467	0.000581114		2.47647e-05	3.04374e-05	2.07117e-05	2.57879e-05	3.40726e-05		0.000422538	0.000421129	0.000429397	0.000475755	0.000442484		0.00050441	0.000543975	0.000615375	0.000599797	0.000556179
PEe	PEe(40:5)b	-	4.16659e-05	4.77138e-05	4.10327e-05	3.3587e-05	4.26975e-05		0.000739786	0.00073323	0.000858809	0.000977783	0.00135111		0.00135194	0.0015007	0.0012762	0.00130752	0.00135341		5.82934e-05	6.27056e-05	4.65253e-05	2.10981e-05	6.90578e-05		0.000966281	0.000916075	0.000974922	0.00107927	0.000961109		0.00133562	0.00131715	0.0013181	0.00133201	0.00123444
PEe	PEe(40:5)c	PE(20:1e/20:4)	7.00233e-05	8.30355e-05	6.86618e-05	5.43587e-05	7.14646e-05		0.00129435	0.00133354	0.00162839	0.00192017	0.00253925		0.00224263	0.00285959	0.00210923	0.00224393	0.00230098		9.29509e-05	0.000111194	8.94976e-05	5.73448e-05	0.000121838		0.00180847	0.00174682	0.00177998	0.00183509	0.00181842		0.00229663	0.00223447	0.00229331	0.00234519	0.00214052
PEe	PEe(40:6)a	PE(18:1e/22:5)	0.000155747	0.000178072	0.000137578	0.000106103	0.000137989		0.00224918	0.00224253	0.00282432	0.00319781	0.0040559		0.00402575	0.00481845	0.00411191	0.00406684	0.00421482		0.000179737	0.000221133	0.000162009	0.000111712	0.000224623		0.00321675	0.00284991	0.00293584	0.00322064	0.00315657		0.00415002	0.00426174	0.0044586	0.00419754	0.00405312
PEe	PEe(40:6)b	-	2.8958e-05	3.43995e-05	2.43765e-05	1.52554e-05	2.91093e-05		0.000475926	0.000470144	0.000523206	0.000706938	0.00083374		0.000751155	0.000903445	0.000737972	0.000739722	0.000845571		4.14339e-05	4.24567e-05	2.61523e-05	2.20752e-05	4.35866e-05		0.000693075	0.0006726	0.000676895	0.000664996	0.000661181		0.000764613	0.000770652	0.000773091	0.00080649	0.000751688
PEe	PEe(40:7)a	-	1.49209e-05	1.65511e-05	1.07628e-05	8.15708e-06	1.05161e-05		0.000234416	0.000213816	0.00021622	0.000196713	0.000388484		0.000305997	0.000440402	0.000349448	0.000234566	0.000268413		1.93094e-05	2.14641e-05	1.77663e-05	1.57275e-05	1.76473e-05		0.000208373	0.000240066	0.000270205	0.000301408	0.000265816		0.000333701	0.000389439	0.000335342	0.000293998	0.000307529
PEe	PEe(40:7)b	PE(18:1e/22:6)	0.00023872	0.000308188	0.000234175	0.000198071	0.000252154		0.00376607	0.0036628	0.0041539	0.00489397	0.00690224		0.00659075	0.00822245	0.00654459	0.00659661	0.00716738		0.000341148	0.0004193	0.000317606	0.000222856	0.000378823		0.0051402	0.00503134	0.00470094	0.00506481	0.0049837		0.00666305	0.00689288	0.007067	0.00708418	0.00661964
PEe	PEe(40:8)	PE(18:2e/22:6)	0.000136292	0.000153528	0.000139533	7.1595e-05	0.000125075		0.00328746	0.00338372	0.00437783	0.00502696	0.00566036		0.0127131	0.014704	0.0107614	0.0120837	0.00989633		0.000128927	0.000166018	0.000127473	8.08195e-05	0.000253868		0.00503033	0.0043811	0.00418622	0.00401854	0.00482432		0.0122182	0.0116754	0.0110981	0.0114719	0.00925669
PEe	PEe(42:5)	-	1.07348e-05	7.92376e-06	9.07283e-06	1.11166e-05	7.83711e-06		0.00018676	0.000169499	0.000242726	0.000247146	0.000274927		0.000279685	0.000398972	0.000307699	0.000343639	0.000361952		9.6811e-06	1.18097e-05	9.91903e-06	1.68982e-05	1.16691e-05		0.000257417	0.000236616	0.000273167	0.000241591	0.000239445		0.000295441	0.000364957	0.00035321	0.000374584	0.000392475
PEe	PEe(42:7)	-	9.06822e-06	1.53766e-05	1.05114e-05	7.47983e-06	8.22654e-06		0.000209721	0.000195423	0.000251666	0.000278356	0.000366536		0.000392869	0.000358455	0.000365636	0.000417876	0.000348773		1.09852e-05	1.3831e-05	1.13849e-05	1.60845e-05	1.73433e-05		0.000276319	0.000283102	0.000253259	0.000281204	0.000305193		0.000416494	0.000441106	0.000392133	0.000408713	0.000385741
PI	PI(32:1)	-	2.18402e-05	2.34092e-05	2.10879e-05	1.14196e-05	2.40759e-05		0.000309292	0.000314667	0.000388354	0.000379265	0.000558177		0.000432884	0.000406059	0.000362915	0.000334803	0.000378387		3.89011e-05	2.31474e-05	1.68446e-05	3.42546e-05	3.17099e-05		0.000426589	0.000402713	0.00036679	0.000385776	0.000446958		0.00030122	0.000375711	0.000448497	0.000381328	0.000417948
PI	PI(34:1)	-	0.000155912	0.000151177	0.000124912	0.000127896	0.000143337		0.00122501	0.00122495	0.00152033	0.00152295	0.00213587		0.00172951	0.00248549	0.00180828	0.00187384	0.00215249		0.000275855	0.000216164	0.000195568	0.000232789	0.00016473		0.00171993	0.00140734	0.00158039	0.00194371	0.00160699		0.00189203	0.00177424	0.00221041	0.00208354	0.00238033
PI	PI(34:2)	PI(16:0/18:2)	0.000336155	0.000303409	0.000289042	0.000244188	0.000317835		0.00298413	0.00306277	0.00388367	0.00378565	0.00541414		0.00519324	0.00629712	0.00472583	0.00482745	0.00495543		0.000620802	0.000441619	0.000356591	0.000361	0.000379627		0.00427669	0.00395176	0.00391386	0.00475547	0.00442909		0.00529581	0.00490083	0.00599896	0.00541577	0.00557501
PI	PI(36:1)	PI(-/22:6)	0.000224515	0.000220844	0.000181567	0.000165627	0.000208527		0.00185352	0.0017604	0.00255506	0.00223226	0.00331603		0.00301047	0.0044975	0.00340602	0.0031642	0.00363514		0.000333277	0.000289819	0.000241557	0.000219805	0.00022131		0.00236215	0.00245132	0.00238421	0.00298218	0.00277981		0.00319944	0.00329547	0.00374073	0.00348855	0.00372426
PI	PI(36:2)	PI(18:0/18:2)	0.000895986	0.000915228	0.00079255	0.000726181	0.000926671		0.0076057	0.00803312	0.0104451	0.010049	0.0144702		0.0134827	0.0179734	0.0136029	0.0132974	0.0144716		0.0016959	0.00128554	0.00112719	0.00105623	0.000956571		0.0105913	0.00991904	0.0101643	0.0118571	0.0112987		0.0131916	0.012779	0.0159906	0.0133827	0.0161784
PI	PI(36:3)a	PI(18:1/-)	0.000105649	0.000108665	9.70835e-05	8.41496e-05	0.000116737		0.00116135	0.00133742	0.0016065	0.00169891	0.0023706		0.00182037	0.00196234	0.00165169	0.00150153	0.00144302		0.0002161	0.000156146	0.000123122	0.000133816	0.000131997		0.00168598	0.00166589	0.00169767	0.00203912	0.00172526		0.00157017	0.00153408	0.00178847	0.0015746	0.0016094
PI	PI(36:3)b	-	4.5653e-05	4.65663e-05	4.23625e-05	3.70326e-05	4.5471e-05		0.000476202	0.000516869	0.000588981	0.000637675	0.00093094		0.000692065	0.000868735	0.000679948	0.000669168	0.000781314		7.87524e-05	6.28461e-05	4.60092e-05	3.89236e-05	6.10082e-05		0.000643113	0.000642756	0.000704891	0.000756722	0.000727889		0.000709298	0.000726443	0.000836287	0.000699493	0.000806612
PI	PI(36:4)	PI(16:0/20:4)	0.000315453	0.000347133	0.000290247	0.000242378	0.00035373		0.0037922	0.00348774	0.00484666	0.00493239	0.00705728		0.00474482	0.00581862	0.00475378	0.00438717	0.00460415		0.000608918	0.000435125	0.000359707	0.000333587	0.000380793		0.0053233	0.00501303	0.00471574	0.00571786	0.00572494		0.00490491	0.00435108	0.00536853	0.00480023	0.00517777
PI	PI(38:3)a	PI(18:0/20:3)	0.000252431	0.000255681	0.000210027	0.000186577	0.000235073		0.00229184	0.00233432	0.00304801	0.00307212	0.00423433		0.00576294	0.00662729	0.00562995	0.00520424	0.00528335		0.000451335	0.000320089	0.000248387	0.00021432	0.000263884		0.00322445	0.00295102	0.00314994	0.00351293	0.0033544		0.00536296	0.00493662	0.00584161	0.00534287	0.0054329
PI	PI(38:3)b	-	2.11164e-05	2.05588e-05	1.87459e-05	1.84629e-05	1.96794e-05		0.000243673	0.000229565	0.000359231	0.00029393	0.000469649		0.000275807	0.000358141	0.000271357	0.000286049	0.00026383		2.62808e-05	2.38298e-05	1.90268e-05	2.32616e-05	2.17567e-05		0.0003371	0.000335714	0.000311933	0.000434751	0.000395019		0.000224349	0.000257173	0.000349319	0.000343955	0.000277546
PI	PI(38:4)	PI(18:0/20:4)	0.00121853	0.00128562	0.00104529	0.00108468	0.00132933		0.0122442	0.0125938	0.0165101	0.0160527	0.0226763		0.0173232	0.0215707	0.0181575	0.0168326	0.018149		0.00270359	0.00198577	0.00175917	0.00222196	0.00146314		0.0173396	0.0158602	0.0168478	0.0198128	0.018793		0.016746	0.0166056	0.0200177	0.01826	0.0197086
PI	PI(38:5)	-	7.79075e-05	9.07888e-05	7.07043e-05	6.28767e-05	7.80142e-05		0.00104631	0.00109117	0.00136177	0.00121936	0.00200949		0.00116682	0.00122665	0.00117469	0.000995724	0.00105376		0.000150073	0.00011264	8.95309e-05	6.0955e-05	0.000102316		0.00144306	0.00130322	0.00146395	0.00147205	0.00157412		0.00112004	0.00103995	0.00124648	0.0011592	0.00104601
PI	PI(38:6)	-	4.2831e-05	4.5955e-05	3.17832e-05	3.74791e-05	4.13086e-05		0.000357402	0.000279227	0.000141198	0.000283858	0.000471016		0.00100425	0.0011121	0.000749601	0.000623212	0.000804692		8.83453e-05	7.49261e-05	7.0745e-05	6.26127e-05	3.91676e-05		0.000349029	0.000388406	0.000219582	0.000238522	0.000162076		0.000977218	0.000858096	0.000734483	0.000656613	0.000870502
PI	PI(40:4)	-	1.57564e-05	1.66806e-05	1.0182e-05	1.30317e-05	1.9087e-05		0.00019238	0.000164449	0.000278161	0.000271734	0.000340028		0.000207052	0.000178237	0.000213813	0.000171563	0.000220699		2.26459e-05	2.58081e-05	1.63251e-05	2.59418e-05	1.48861e-05		0.000296625	0.000243075	0.000257138	0.000317386	0.000323288		0.00020349	0.000209242	0.000253631	0.00021964	0.000251589
PI	PI(40:5)a	-	1.84192e-05	1.81737e-05	1.55553e-05	1.3075e-05	1.76575e-05		0.000199316	0.000145463	0.0002653	0.000233632	0.000357362		0.000205947	0.0002773	0.000177765	0.00019281	0.000214363		3.07449e-05	2.50325e-05	1.43827e-05	2.31262e-05	1.70055e-05		0.000225893	0.000257742	0.00025939	0.000300016	0.000267824		0.000217182	0.000194182	0.000283519	0.000236845	0.000268805
PI	PI(40:5)b	-	4.67418e-05	3.32319e-05	2.46591e-05	4.51738e-05	3.5173e-05		0.000298803	0.000291166	0.000308154	0.000270099	0.00039261		0.000423636	0.000653223	0.000431087	0.000437236	0.000369468		0.000108079	0.000114801	0.000105749	0.000103763	2.70301e-05		0.000359402	0.0003416	0.000253543	0.000321709	0.000279472		0.000629265	0.000462463	0.000357087	0.000555174	0.000621444
PI	PI(40:6)	-	3.2845e-05	3.73491e-05	2.9582e-05	2.46078e-05	3.95373e-05		0.000347778	0.000344744	0.000510025	0.000472243	0.000653235		0.000478899	0.000683042	0.000527352	0.000477744	0.000525456		6.79007e-05	5.03882e-05	3.76045e-05	3.97953e-05	4.04223e-05		0.000471978	0.000460224	0.000469636	0.000601227	0.000542388		0.000548462	0.000495693	0.000587184	0.00056547	0.000518247
SM	SM(d32:0)	-	1.06867e-05	1.10868e-05	9.79786e-06	1.62097e-05	9.37281e-06		4.79777e-05	4.32479e-05	4.80182e-05	5.34493e-05	7.03159e-05		0.000495007	0.000638302	0.000392495	0.000483224	0.000532645		9.79789e-06	1.9264e-05	1.13023e-05	1.85117e-05	1.8012e-05		5.01025e-05	4.73578e-05	4.86559e-05	5.80206e-05	4.65016e-05		0.000578943	0.000469676	0.000521742	0.000489413	0.000499516
SM	SM(d32:1)	SM(d16:1/16:0), SM(d18:1/14:0)	0.000554926	0.000588919	0.000539757	0.0005151	0.000496014		0.00210404	0.00232045	0.00245656	0.002834	0.00368044		0.0182811	0.0225587	0.0170097	0.0174405	0.0181415		0.000705218	0.000889225	0.000751951	0.000713239	0.000724441		0.00263676	0.00269624	0.00263531	0.00266526	0.00259252		0.0188492	0.0180417	0.0189968	0.018772	0.0191557
SM	SM(d32:2)	-	3.85308e-05	4.50125e-05	3.63644e-05	2.2685e-05	2.42747e-05		0.000216723	0.000264472	0.000269355	0.000283109	0.00027155		0.00107985	0.00135098	0.000928642	0.00100298	0.000873315		4.5423e-05	3.95698e-05	3.33645e-05	4.26817e-05	4.3409e-05		0.000334377	0.000335658	0.00029411	0.000228008	0.000298295		0.00109338	0.00108499	0.00113062	0.000992237	0.0010053
SM	SM(d33:1)	-	0.000327865	0.000359786	0.000320734	0.000307881	0.000281331		0.00124395	0.0013029	0.00128284	0.00146051	0.00188831		0.0110456	0.0135938	0.0101188	0.0107117	0.0108632		0.00042102	0.000528179	0.000459009	0.000395677	0.000451559		0.00136848	0.0013815	0.00128648	0.00134301	0.00133341		0.0108667	0.0113876	0.0118597	0.0116	0.0107427
SM	SM(d34:0)	-	0.000245237	0.000252356	0.000239329	0.000264167	0.000257478		0.000734279	0.000884068	0.000899595	0.00108837	0.0013537		0.00679444	0.00918528	0.006771	0.0070096	0.00809621		0.000375808	0.000493521	0.000438976	0.000450196	0.000353858		0.00080469	0.000821487	0.000834149	0.000860678	0.000871858		0.00771139	0.00755337	0.00850829	0.00844374	0.00906214
SM	SM(d34:1)	SM(d18:1/16:0)	0.00737116	0.0086534	0.0070994	0.00828496	0.00778243		0.0418072	0.0451357	0.0473442	0.0534848	0.0700376		0.177358	0.235951	0.175454	0.179419	0.203711		0.0115396	0.0148392	0.0125548	0.0143879	0.0104565		0.0477413	0.0475296	0.0472744	0.0528201	0.0483329		0.195271	0.188629	0.206776	0.202686	0.217353
SM	SM(d34:2)	SM(d18:2/16:0)	0.00124139	0.00130969	0.00118965	0.00113322	0.00113258		0.00784893	0.00821083	0.00864862	0.00975398	0.0134332		0.0349937	0.0413367	0.0292491	0.0325557	0.0358389		0.00155873	0.00196865	0.00168229	0.00144089	0.00162381		0.00981103	0.00931783	0.00933803	0.00994188	0.00864681		0.0347275	0.0345721	0.0373618	0.0343147	0.0359319
SM	SM(d35:1)	-	0.000153376	0.000165609	0.000145152	0.000142653	0.000149872		0.000547649	0.00067475	0.000707879	0.000790596	0.000945974		0.00471318	0.00635558	0.00459014	0.00468817	0.00512963		0.00019828	0.000273551	0.000219041	0.000190566	0.000208407		0.000679317	0.000639212	0.00064626	0.000692357	0.000653041		0.00517433	0.00486186	0.00537746	0.00496183	0.00546163
SM	SM(d35:2)	-	1.65382e-05	1.26176e-05	1.59495e-05	8.2278e-06	1.09157e-05		4.4314e-05	5.47725e-05	5.435e-05	0.000100538	8.31683e-05		0.00054968	0.00054483	0.000412865	0.000461736	0.000402511		1.30217e-05	1.39333e-05	1.5209e-05	2.12952e-05	1.74255e-05		6.10264e-05	8.31211e-05	5.84492e-05	7.51474e-05	6.2933e-05		0.000494761	0.000468252	0.000499979	0.000474009	0.000461883
SM	SM(d36:0)	-	8.18779e-05	8.45362e-05	8.00362e-05	7.30373e-05	7.94678e-05		0.000307998	0.000329545	0.000388838	0.000427932	0.000551267		0.00267036	0.00327355	0.00235711	0.00260077	0.00276974		0.000106502	0.000122995	0.00012294	0.000106499	0.00012273		0.00033704	0.000361695	0.000309774	0.000357487	0.000337639		0.00284595	0.00266181	0.00291888	0.00295226	0.00332864
SM	SM(d36:1)	-	0.00168298	0.00191262	0.00166234	0.00172222	0.0016786		0.008711	0.00911012	0.00975561	0.0104233	0.0139103		0.0445166	0.058609	0.042711	0.0445996	0.0481736		0.00258249	0.00308066	0.00260503	0.00261842	0.00231885		0.00973812	0.00978412	0.00936347	0.00957457	0.00914298		0.0473308	0.0482593	0.0529569	0.0496325	0.0544876
SM	SM(d36:2)	-	0.000514101	0.000594919	0.000539461	0.000583503	0.000556633		0.00219425	0.00226157	0.00336888	0.00285523	0.00367392		0.014103	0.0175949	0.0137488	0.013838	0.0151552		0.000766068	0.00093053	0.000912828	0.000879584	0.000747614		0.00376434	0.00354088	0.00367682	0.00408485	0.0037508		0.0149246	0.0144804	0.0160865	0.0151328	0.0165821
SM	SM(d36:3)	-	3.19275e-05	4.51228e-05	3.9216e-05	2.34895e-05	2.64363e-05		0.000328456	0.00032112	0.000260755	0.000293171	0.000437604		0.00103565	0.00114811	0.000763206	0.000864422	0.000879948		3.27337e-05	3.68866e-05	3.10663e-05	4.19828e-05	5.22231e-05		0.000355374	0.000325938	0.000378702	0.000327537	0.000443891		0.00102179	0.000910851	0.000970078	0.000944823	0.000868888
SM	SM(d37:1)	-	6.20016e-05	6.48494e-05	5.26971e-05	5.74044e-05	5.89615e-05		0.000301278	0.000302553	0.000303647	0.000342459	0.000518755		0.0017983	0.00227519	0.00178669	0.0016583	0.00180538		8.1831e-05	9.98994e-05	8.73667e-05	6.36791e-05	8.4352e-05		0.000317236	0.000333292	0.000278442	0.000323794	0.000340047		0.00189023	0.00184199	0.0020598	0.00199724	0.00208289
SM	SM(d37:2)	-	6.49006e-06	5.42016e-06	7.71417e-06	6.40426e-06	8.28804e-06		6.52001e-05	6.22604e-05	5.28608e-05	7.35473e-05	8.71027e-05		0.000594134	0.000699982	0.000546344	0.000499219	0.000499595		9.45039e-06	1.38539e-05	1.12532e-05	1.85572e-05	8.6536e-06		5.58793e-05	7.44746e-05	0.000111846	9.76626e-05	5.61118e-05		0.000596695	0.000527002	0.00056636	0.000472799	0.000536261
SM	SM(d38:0)	-	3.21109e-05	3.41877e-05	3.24427e-05	2.90167e-05	2.96843e-05		0.00015581	0.000129821	0.000175665	0.000212314	0.000254567		0.0011158	0.00143051	0.00101194	0.00105214	0.00119153		3.69904e-05	3.87622e-05	3.58417e-05	3.38906e-05	4.91217e-05		0.000178277	0.000194706	0.000135307	0.000172595	0.000186498		0.00120885	0.00116895	0.00117876	0.00127262	0.00141536
SM	SM(d38:1)	SM(d18:1/20:0), SM(d16:1/22:0)	0.00124331	0.00138403	0.0012278	0.00125696	0.00129117		0.00662283	0.00701577	0.00782428	0.00892645	0.0122359		0.0323565	0.0432678	0.0309005	0.0332309	0.0367162		0.00174302	0.00225204	0.0019662	0.00181683	0.0018233		0.00787806	0.00789601	0.00818227	0.00848261	0.00817486		0.0350793	0.0336242	0.0390099	0.037057	0.0395303
SM	SM(d38:2)	-	0.000394583	0.000441804	0.000405087	0.000403356	0.000396891		0.00243977	0.0027256	0.00287202	0.00245317	0.00316291		0.010086	0.0132348	0.0102323	0.00977723	0.0109576		0.000550993	0.000767221	0.000599269	0.000566489	0.000558674		0.00310162	0.00306499	0.00317188	0.0034371	0.00318046		0.0109464	0.0106402	0.0119353	0.0113367	0.011601
SM	SM(d39:1)	-	0.000374795	0.000404498	0.000379119	0.00035808	0.000386822		0.00218898	0.00219817	0.00243795	0.00292351	0.00395485		0.0112722	0.0145277	0.0104772	0.0114817	0.0119648		0.000477758	0.000600092	0.000533146	0.000438686	0.000568421		0.00255311	0.00251683	0.0026301	0.0028585	0.00268803		0.0124658	0.012088	0.0128285	0.0124814	0.0135309
SM	SM(d39:2)	-	3.27906e-05	3.55301e-05	3.11846e-05	2.63718e-05	3.03436e-05		0.000214365	0.000233661	0.000244986	0.000300876	0.00039978		0.000915608	0.00135901	0.000820967	0.000856781	0.000970586		4.40976e-05	5.15066e-05	3.47218e-05	2.28204e-05	4.57375e-05		0.000255057	0.000269685	0.00028454	0.000277772	0.000272457		0.000946232	0.00098684	0.00109412	0.000948221	0.000979015
SM	SM(d40:0)	-	5.47576e-05	5.4028e-05	5.82638e-05	5.04497e-05	5.36767e-05		0.000263154	0.000272648	0.00031267	0.000353851	0.000544629		0.00194585	0.00258949	0.00173711	0.00202009	0.00223026		6.49106e-05	6.77046e-05	7.77553e-05	6.44466e-05	9.63249e-05		0.000293626	0.00029321	0.000292317	0.000338682	0.000323646		0.00204094	0.0021056	0.00223549	0.00215206	0.00284643
SM	SM(d40:1)	-	0.00295614	0.00314219	0.00302076	0.00318296	0.00313846		0.0185189	0.0191109	0.0211996	0.0247437	0.033107		0.072327	0.0989285	0.0730921	0.0776925	0.0872807		0.00430092	0.00522013	0.00503169	0.00473526	0.00443827		0.0221654	0.0223146	0.0211367	0.0236929	0.0228568		0.0773039	0.0792213	0.0893965	0.0832315	0.0954177
SM	SM(d40:2)	SM(d18:2/22:0)	0.00159477	0.00173926	0.00164726	0.00159658	0.00168788		0.0124561	0.0129787	0.0142981	0.0173749	0.0227526		0.0403529	0.0518126	0.0381284	0.0408346	0.0421356		0.00223422	0.00296656	0.0023883	0.00235436	0.00236156		0.0154737	0.0154148	0.0155672	0.0164721	0.0164868		0.0420718	0.0383563	0.0473539	0.0449918	0.0460525
SM	SM(d40:3)	-	6.58454e-05	7.18566e-05	6.67913e-05	6.86698e-05	6.89295e-05		0.000434678	0.000478174	0.000526629	0.000598864	0.000744008		0.00170563	0.00229075	0.00165164	0.00162881	0.00179568		9.04177e-05	0.000136805	0.000102292	0.000121111	0.000101887		0.000584879	0.000537275	0.000560009	0.000578681	0.000556835		0.00181523	0.00179908	0.0020147	0.00183087	0.00189549
SM	SM(d41:0)	-	6.96559e-06	6.20228e-06	9.42659e-06	6.58787e-06	4.9206e-06		2.98454e-05	3.21144e-05	3.56433e-05	3.52271e-05	5.16811e-05		0.000311008	0.000346162	0.00025513	0.000292355	0.000350979		7.27616e-06	9.27703e-06	8.28554e-06	1.29785e-05	1.04224e-05		4.18395e-05	3.31045e-05	3.7025e-05	3.96446e-05	3.42637e-05		0.000340982	0.000314289	0.000301514	0.000311605	0.000405169
SM	SM(d41:1)	-	0.00126393	0.00138411	0.00151721	0.00138707	0.00133582		0.00758049	0.00766003	0.00898524	0.010444	0.0147293		0.0372883	0.0505037	0.0363413	0.0396323	0.0435931		0.00181248	0.00216795	0.00204748	0.00177661	0.00213203		0.00954085	0.00934834	0.0100261	0.0100065	0.00994866		0.0407249	0.040084	0.0448439	0.0430269	0.0482995
SM	SM(d41:2)a	-	0.000282215	0.000325793	0.000284995	0.000260897	0.000315286		0.00196271	0.00218856	0.00234151	0.00270611	0.0037446		0.00837198	0.0105512	0.00795246	0.00874944	0.00922032		0.000367534	0.000465379	0.000387732	0.000343442	0.000469781		0.00240623	0.00230175	0.00234731	0.00247404	0.00249104		0.00879578	0.00950161	0.00925561	0.0102784	0.0103996
SM	SM(d41:2)b	SM(d18:2/23:0)	0.000629878	0.000697734	0.000667086	0.000630017	0.00064835		0.00492125	0.00498116	0.0059842	0.00711319	0.0095602		0.0179471	0.0225402	0.0164837	0.0176685	0.0191609		0.000904761	0.00111695	0.000987214	0.000803202	0.000997348		0.0062572	0.00605549	0.00614487	0.00664154	0.00691188		0.0193958	0.0189252	0.0205678	0.0194331	0.0200785
SM	SM(d41:3)	-	4.67027e-05	5.15733e-05	4.63045e-05	3.80727e-05	4.37532e-05		0.000272568	0.000333333	0.000378419	0.000457798	0.000659653		0.00143861	0.00200545	0.00121465	0.00144544	0.00152811		6.31869e-05	6.64955e-05	5.91167e-05	4.84873e-05	7.54723e-05		0.000417734	0.000374876	0.000397172	0.000394129	0.000400289		0.00154722	0.00153856	0.00150649	0.00164748	0.00152675
SM	SM(d42:0)	-	1.02272e-05	1.09749e-05	1.36526e-05	5.1526e-06	1.00422e-05		4.69518e-05	3.94695e-05	4.27022e-05	4.74262e-05	7.41466e-05		0.000382098	0.000523079	0.000344903	0.000394369	0.000508283		7.81512e-06	1.13011e-05	1.24538e-05	1.63007e-05	2.28097e-05		6.81874e-05	7.14882e-05	4.29964e-05	4.58755e-05	5.05962e-05		0.000458474	0.000419048	0.000493029	0.00041874	0.000654541
SM	SM(d42:1)a	-	9.40183e-05	0.000111347	0.000108246	0.000103692	0.000107694		0.000663237	0.000695626	0.000767887	0.000909998	0.00128928		0.00338356	0.00418634	0.00318083	0.00344893	0.00348696		0.000135002	0.000147443	0.000144523	0.000106197	0.000162705		0.000711236	0.000764318	0.000804214	0.000809434	0.000792248		0.00380187	0.00360487	0.00390547	0.00362163	0.00388285
SM	SM(d42:1)b	-	0.00241005	0.00261097	0.00269166	0.00260961	0.00258966		0.0152142	0.0149891	0.0177992	0.02112	0.0297634		0.0682606	0.0859057	0.0661709	0.0707311	0.0787423		0.00325614	0.00419924	0.00413904	0.00362562	0.0039705		0.0190582	0.0184159	0.0187337	0.019628	0.0195653		0.0715991	0.0711296	0.0789016	0.0764665	0.088335
SM	SM(d42:2)a	-	4.19773e-05	4.77874e-05	4.44355e-05	4.21355e-05	4.67853e-05		0.000339337	0.000369442	0.000461554	0.000462536	0.000673259		0.00145439	0.00193076	0.0013338	0.00137401	0.00155716		5.99683e-05	6.57092e-05	7.00317e-05	5.0452e-05	7.64206e-05		0.000462275	0.000399657	0.000431724	0.000433905	0.000424105		0.00153877	0.00145506	0.00161157	0.00170251	0.00164781
SM	SM(d42:2)b	-	0.00420135	0.0047467	0.00436109	0.0045499	0.00477058		0.0322029	0.0340094	0.0383298	0.0442922	0.0613291		0.101017	0.129685	0.101874	0.104059	0.117971		0.00659005	0.00818573	0.00719799	0.00702489	0.00618307		0.0378565	0.037539	0.0393493	0.0437404	0.0419312		0.110902	0.111342	0.126631	0.118963	0.118734
SM	SM(d42:2)c	-	0.00167642	0.00177957	0.0017013	0.00186915	0.00169565		0.0125407	0.0140775	0.0148583	0.017299	0.0276402		0.0378819	0.0318693	0.0243712	0.0407049	0.0435711		0.00237294	0.00284124	0.00253205	0.0023308	0.00253147		0.0144873	0.0164129	0.0162491	0.0172309	0.0162775		0.0425555	0.0428383	0.0299769	0.0426581	0.043546
SM	SM(d42:3)	-	0.00284741	0.0030632	0.00276917	0.00287261	0.00293367		0.0217941	0.0241905	0.0254941	0.0307191	0.0423888		0.0685605	0.0860905	0.0650845	0.0676189	0.0744274		0.00412422	0.00534595	0.00431001	0.00415836	0.00414533		0.0291869	0.0273743	0.0290132	0.0300843	0.0299221		0.0703426	0.0695407	0.0793105	0.0761841	0.0767829
SM	SM(d42:4)	-	0.000171025	0.000236558	0.000161247	0.000224657	0.000211043		0.00157275	0.00169129	0.0016922	0.00165118	0.0028349		0.00443163	0.00596488	0.00469504	0.00456197	0.00515655		0.00029504	0.000382901	0.0003185	0.000320975	0.000294872		0.00193694	0.00182482	0.00179559	0.00209587	0.00162275		0.00484541	0.00497609	0.00511277	0.00542894	0.00577028
SM	SM(d42:5)	-	1.82259e-05	1.76167e-05	1.74996e-05	1.14174e-05	1.39534e-05		0.000190125	0.00020068	0.000204431	0.000275522	0.000294236		0.000793645	0.000995934	0.00077572	0.000797723	0.000764205		1.4674e-05	1.62686e-05	1.35181e-05	1.78575e-05	2.35571e-05		0.000210644	0.000244122	0.000205643	0.00023838	0.000221388		0.000784947	0.00076134	0.000819073	0.000741832	0.000666001
SM	SM(d43:2)	-	8.22999e-05	9.68659e-05	8.70235e-05	8.67548e-05	8.97848e-05		0.000502291	0.000622702	0.000724385	0.000879567	0.00118353		0.00252387	0.00337406	0.00244727	0.00264033	0.0029603		0.00013365	0.000141562	0.000119954	0.000109098	0.000132192		0.00068572	0.000642549	0.000645484	0.000783025	0.000693052		0.00289276	0.00264025	0.00296901	0.00281828	0.0029282
SM	SM(d43:3)	-	1.88978e-05	2.86717e-05	1.88929e-05	1.60289e-05	1.97587e-05		0.000148861	0.00015274	0.000162795	0.000206073	0.000258588		0.000542687	0.000658595	0.000590176	0.000567889	0.000693064		2.46898e-05	2.18338e-05	1.7022e-05	1.95907e-05	2.93108e-05		0.000175248	0.000186038	0.000197981	0.000187965	0.000180405		0.000613754	0.000702852	0.000670989	0.000576754	0.000694593
SM	SM(d44:2)	-	1.83754e-05	1.97653e-05	1.92101e-05	1.30025e-05	2.06334e-05		0.000123154	0.000124886	0.000144902	0.000195862	0.000258672		0.000630954	0.00071001	0.000607563	0.000598664	0.000651503		1.9745e-05	2.33874e-05	1.49048e-05	2.6334e-05	2.68505e-05		0.000131902	0.000127009	0.000171035	0.000159009	0.000172147		0.000725139	0.000672048	0.000654989	0.000682296	0.000719467
SM	SM(d44:3)	-	2.60104e-05	2.51388e-05	2.80246e-05	1.94908e-05	2.4474e-05		0.000201004	0.00020635	0.000229898	0.000276097	0.000348256		0.000723911	0.000905003	0.000645145	0.000737468	0.00074849		3.42004e-05	4.3037e-05	3.17988e-05	1.68493e-05	4.08996e-05		0.000262452	0.000228939	0.000237999	0.000272244	0.000251604		0.000742772	0.000787119	0.000877253	0.00083531	0.000827369
SM+O	SM(d34:0)+O	-	2.16844e-05	2.12443e-05	1.87597e-05	1.63731e-05	1.73044e-05		4.19483e-05	3.54602e-05	4.75836e-05	4.24344e-05	6.01342e-05		0.0007714	0.00095331	0.000710099	0.000740031	0.000731857		2.59881e-05	2.28278e-05	2.30005e-05	1.63446e-05	2.72482e-05		3.91665e-05	3.79156e-05	4.84587e-05	4.64729e-05	4.16814e-05		0.000844589	0.000718217	0.000840731	0.000884817	0.000808382
SM+O	SM(d34:1)+O	-	3.39225e-05	3.44836e-05	3.35025e-05	2.69953e-05	3.26282e-05		0.000127605	0.000141387	0.000145801	0.000142422	0.000212762		0.00127195	0.00154694	0.00102376	0.0012183	0.00112111		4.34415e-05	4.88821e-05	4.39216e-05	3.12274e-05	4.49996e-05		0.000169486	0.000139799	9.7972e-05	0.000155656	0.000127137		0.00132159	0.00123804	0.00131108	0.00129454	0.0012301
SM+O	SM(d40:0)+O	-	6.1247e-06	6.4445e-06	7.06458e-06	9.02969e-06	5.91029e-06		3.48981e-05	4.07518e-05	8.86171e-05	4.31695e-05	7.05557e-05		0.000263781	0.000350831	0.000291083	0.000313337	0.000340923		7.19573e-06	1.14389e-05	1.00017e-05	1.65893e-05	1.29111e-05		5.61607e-05	4.48646e-05	4.64435e-05	4.52413e-05	4.10663e-05		0.000320618	0.000270787	0.000327582	0.000334736	0.000399615
SM+O	SM(d42:0)+O	-	4.8014e-06	5.07745e-06	5.98429e-06	5.85054e-06	4.46982e-06		3.0387e-05	3.51436e-05	3.22031e-05	5.14378e-05	6.26647e-05		0.00018514	0.000268016	0.00015959	0.0002624	0.000226637		6.85735e-06	9.37455e-06	9.46291e-06	1.30175e-05	1.01573e-05		3.55388e-05	3.81835e-05	3.56645e-05	4.03637e-05	3.59187e-05		0.000211235	0.000222207	0.000266603	0.000220146	0.000308227
SM+O	SM(d42:1)+O	-	4.91573e-05	5.88512e-05	5.71725e-05	4.84295e-05	5.19477e-05		0.000340514	0.000338915	0.000391563	0.000450801	0.000612671		0.00169445	0.00219675	0.00151356	0.00179556	0.0017955		6.73638e-05	8.80349e-05	7.13466e-05	5.93678e-05	8.85669e-05		0.000394869	0.000355631	0.000385673	0.000433446	0.000425402		0.00184617	0.00180328	0.00207629	0.00202848	0.0021311
SM+O	SM(d42:2)+Oa	-	4.52088e-06	5.14157e-06	3.4575e-06	4.28347e-06	4.96787e-06		3.70829e-05	3.52852e-05	3.08221e-05	3.61338e-05	6.20138e-05		0.000180998	0.000269642	0.000235433	0.000260514	0.000211156		5.9284e-06	1.08107e-05	7.92792e-06	1.23182e-05	9.21827e-06		3.90691e-05	3.51998e-05	3.83888e-05	4.16567e-05	4.71057e-05		0.00025776	0.000215728	0.000269926	0.000257985	0.000224741
SM+O	SM(d42:2)+Ob	-	5.28254e-06	7.15659e-06	4.43931e-06	5.33563e-06	4.53906e-06		3.93835e-05	4.08823e-05	3.85494e-05	5.1277e-05	9.26592e-05		0.000261142	0.000338182	0.000235111	0.00029035	0.000292874		1.06666e-05	1.30003e-05	1.114e-05	1.52343e-05	8.23886e-06		5.12332e-05	4.38247e-05	4.33489e-05	5.68301e-05	4.09092e-05		0.000281593	0.000299406	0.000312636	0.000279292	0.000235583
ST	ST(d34:1)	-	1.37561e-05	1.46346e-05	1.35607e-05	1.28922e-05	1.31773e-05		6.90925e-05	6.77987e-05	7.98463e-05	8.2219e-05	0.000119603		0.000415902	0.000587109	0.000426337	0.000401129	0.000459542		2.09399e-05	2.63249e-05	2.30195e-05	2.04562e-05	1.88772e-05		7.79153e-05	7.5061e-05	7.61948e-05	7.49064e-05	7.15044e-05		0.000466374	0.000432212	0.000464394	0.000473453	0.000464121
ST	ST(d34:2)	-	1.35426e-06	1.33326e-06	1.42637e-06	1.69112e-06	1.18105e-06		1.00192e-05	9.15636e-06	1.02215e-05	1.04251e-05	1.52232e-05		8.62815e-05	0.000104731	7.59698e-05	7.8752e-05	7.39055e-05		2.78782e-06	2.47272e-06	2.86094e-06	3.2446e-06	2.89017e-06		1.98888e-05	9.87962e-06	1.01608e-05	1.42758e-05	1.15236e-05		7.95261e-05	6.27204e-05	9.50138e-05	7.91107e-05	6.99937e-05
ST	ST(d40:1)	-	1.52966e-06	1.88271e-06	2.41891e-06	1.52072e-06	2.28018e-06		1.56221e-05	2.02329e-05	2.16166e-05	2.14051e-05	3.54464e-05		6.82656e-05	8.32795e-05	7.68131e-05	7.54983e-05	9.19702e-05		2.04181e-06	2.29454e-06	2.9134e-06	2.92665e-06	4.16917e-06		2.56107e-05	1.50514e-05	1.60744e-05	1.44072e-05	3.05366e-05		6.69549e-05	8.77752e-05	7.14711e-05	8.50139e-05	9.38277e-05
ST	ST(d42:1)	-	1.00867e-06	1.05578e-06	1.55104e-06	1.1896e-06	1.10001e-06		9.63667e-06	8.68374e-06	1.52598e-05	1.1883e-05	1.95212e-05		6.03449e-05	7.19108e-05	4.42759e-05	6.36794e-05	6.92699e-05		2.11229e-06	2.45176e-06	2.47121e-06	2.77832e-06	2.57002e-06		1.79423e-05	1.16284e-05	2.13247e-05	1.44656e-05	1.67621e-05		5.71421e-05	6.90254e-05	5.93343e-05	7.01367e-05	7.47224e-05
ST	ST(d42:2)	-	2.67181e-06	3.45085e-06	3.44165e-06	2.21817e-06	2.88388e-06		1.52334e-05	1.8467e-05	2.87458e-05	2.16858e-05	3.43275e-05		9.73503e-05	0.00012539	9.30582e-05	0.000113648	0.000112482		3.02365e-06	6.38976e-06	2.85583e-06	3.26464e-06	4.76665e-06		2.16463e-05	1.62164e-05	2.69009e-05	2.76133e-05	2.06162e-05		0.000105834	0.000108536	0.000109333	0.000110258	0.000115485

## Sheet: Table S3
Table S3. Absolute lipid abundance of EVs and lipoproteins obtained from plasma or serum of the validation sample.
Lipid Class	Compound	Acyl side chains	Plasma EVs													Plasma HDL													Plasma LDL/VLDL													Serum EVs
			No.1	No.2	No.3	No.4	No.5	No.6	No.7	No.8	No.9	No.10	No.11	No.12		No.1	No.2	No.3	No.4	No.5	No.6	No.7	No.8	No.9	No.10	No.11	No.12		No.1	No.2	No.3	No.4	No.5	No.6	No.7	No.8	No.9	No.10	No.11	No.12		No.1	No.2	No.3	No.4	No.5	No.6	No.7	No.8
Cer	Cer(d34:1)	-	1.37779e-05	1.70626e-05	1.54815e-05	1.64144e-05	1.08139e-05	1.24946e-05	1.59956e-05	2.26638e-05	2.12252e-05	1.33412e-05	1.43215e-05	1.11141e-05		0.000343799	0.000473846	0.000261235	0.000425267	0.000251575	0.000167847	0.000221361	0.000281808	0.000185339	0.000253399	0.000165535	0.000246329		0.00090994	0.000889221	0.00108839	0.000819176	0.000552148	0.000751189	0.000813875	0.00134903	0.0009397	0.000873296	0.000530209	0.000582335		1.1951e-05	2.04218e-05	1.66827e-05	2.99544e-05	2.26265e-05	2.87381e-05	2.40795e-05	1.31455e-05
Cer	Cer(d36:1)	-	4.83972e-06	7.69365e-06	4.35978e-06	7.67721e-06	3.85258e-06	4.67837e-06	5.42535e-06	8.58202e-06	7.76822e-06	5.45693e-06	7.08163e-06	5.51111e-06		0.000154531	0.000205769	9.86456e-05	0.000166966	0.000157364	5.61321e-05	6.79132e-05	0.000127018	0.000101916	0.000113886	7.41555e-05	0.000140771		0.000334631	0.00072794	0.000314704	0.000409728	0.000383623	0.000302117	0.00025262	0.0005979	0.000444925	0.000373558	0.000212492	0.000256804		6.43272e-06	6.7624e-06	6.84639e-06	1.3539e-05	9.94588e-06	1.23765e-05	8.91932e-06	8.03037e-06
Cer	Cer(d38:1)	-	1.08654e-05	1.46111e-05	1.26321e-05	1.33823e-05	1.0853e-05	1.20709e-05	1.99013e-05	1.95356e-05	2.0408e-05	1.73022e-05	1.8344e-05	1.43278e-05		0.00034788	0.000435068	0.000222841	0.000475712	0.000247082	0.000126104	0.000183749	0.000233895	0.000203145	0.000310238	0.000182788	0.000288821		0.000672057	0.00109073	0.000572467	0.000741417	0.000603512	0.000494413	0.00053097	0.000756963	0.000709642	0.000605339	0.000343504	0.000509921		1.06016e-05	1.9756e-05	1.54859e-05	2.69761e-05	2.40961e-05	2.10045e-05	2.84365e-05	1.64493e-05
Cer	Cer(d40:0)	-	7.90735e-06	1.05786e-05	1.04926e-05	6.94613e-06	7.02356e-06	6.28349e-06	1.33043e-05	1.94545e-05	1.1621e-05	8.11878e-06	1.13887e-05	7.0383e-06		0.000251646	0.000238584	0.00015246	0.000141196	0.000170829	7.22934e-05	0.000153513	0.000291278	0.000115182	0.000100194	0.000159054	0.000161977		0.000686433	0.000764339	0.000840273	0.000231415	0.000662134	0.000520446	0.000306046	0.00184673	0.000427665	0.00037415	0.000356905	0.000277059		6.09238e-06	1.1951e-05	1.03092e-05	1.49963e-05	1.78943e-05	1.4712e-05	2.79966e-05	1.65905e-05
Cer	Cer(d40:1)	-	3.03127e-05	3.60622e-05	2.53661e-05	3.44784e-05	2.69705e-05	3.21739e-05	4.01931e-05	4.59165e-05	4.45744e-05	3.23898e-05	3.30035e-05	2.32488e-05		0.0014162	0.00162286	0.000760949	0.00120019	0.000687274	0.000418764	0.000578975	0.000944753	0.000499463	0.00108294	0.000787509	0.00152849		0.00449624	0.00595689	0.00402738	0.00407797	0.00366525	0.00452436	0.00382366	0.00473357	0.00456987	0.00365027	0.00226122	0.00287097		3.24805e-05	5.71158e-05	3.47271e-05	6.6119e-05	4.88606e-05	5.70505e-05	6.88879e-05	3.95549e-05
Cer	Cer(d40:2)a	Cer(d18:2/22:0)	4.28226e-06	4.16475e-06	3.48742e-06	3.58799e-06	2.03862e-06	3.40123e-06	4.24461e-06	3.72506e-06	5.84344e-06	3.51986e-06	3.66665e-06	4.59034e-06		0.000110313	7.30748e-05	5.85163e-05	0.000111159	4.16048e-05	4.76661e-05	4.04745e-05	8.16198e-05	6.03802e-05	0.000124935	4.42661e-05	0.00021635		0.000489156	0.00060585	0.000241108	0.000710603	0.000285545	0.000503571	0.000524069	0.000353631	0.000372503	0.000383155	0.000201382	0.000360638		3.89389e-06	4.48305e-06	6.04203e-06	6.81404e-06	4.43855e-06	5.44032e-06	6.0434e-06	5.22345e-06
Cer	Cer(d41:0)	-	4.82893e-06	4.78376e-06	4.33843e-06	5.13682e-06	3.33878e-06	4.1239e-06	7.9263e-06	8.25957e-06	7.00234e-06	3.79863e-06	5.34555e-06	6.23166e-06		0.00016568	0.00010576	5.13968e-05	0.000101705	8.07656e-05	5.81894e-05	6.56971e-05	8.65689e-05	5.85653e-05	7.0452e-05	7.74649e-05	0.000116861		0.000324576	0.000456306	0.000381441	0.000151929	0.000406624	0.000291538	0.000119085	0.000562801	0.000226434	0.000152928	0.000192624	0.000148291		4.587e-06	4.22975e-06	5.50789e-06	1.02064e-05	6.09911e-06	1.00991e-05	1.20917e-05	7.00016e-06
Cer	Cer(d41:1)	Cer(d18:1/23:0), Cer(d17:1/24:0)	2.49536e-05	2.79215e-05	2.36483e-05	3.04958e-05	2.23506e-05	2.70839e-05	3.37071e-05	2.94798e-05	4.26158e-05	2.84821e-05	3.43215e-05	2.21287e-05		0.00106996	0.00131378	0.000546939	0.00111985	0.00057441	0.000334527	0.000483983	0.000509836	0.000451088	0.000709977	0.000827025	0.00134712		0.00377788	0.00529313	0.00319694	0.00397496	0.00321655	0.00433551	0.00401151	0.0027471	0.00414122	0.00285679	0.00253291	0.00286706		2.58454e-05	5.08813e-05	2.69221e-05	6.05453e-05	4.37776e-05	5.42729e-05	6.35996e-05	2.62944e-05
Cer	Cer(d41:2)	Cer(d18:2/23:0)	4.23927e-06	4.05012e-06	3.6405e-06	3.6344e-06	1.84524e-06	3.36443e-06	4.09074e-06	3.80671e-06	6.04828e-06	3.40715e-06	3.88607e-06	4.53913e-06		6.19895e-05	7.52461e-05	5.2883e-05	7.93391e-05	3.97808e-05	4.72471e-05	4.02076e-05	3.24028e-05	6.05957e-05	4.91966e-05	5.8788e-05	0.000193386		0.000329739	0.000519794	0.000156569	0.000604349	0.000207892	0.000498022	0.000579058	0.000178645	0.000348303	0.000248468	0.000220701	0.000328014		3.85477e-06	4.57129e-06	5.7377e-06	7.15381e-06	4.5782e-06	5.33325e-06	6.2646e-06	5.09224e-06
Cer	Cer(d42:0)	Cer(d18:0/24:0)	1.22488e-05	1.17622e-05	1.00674e-05	1.05607e-05	1.05863e-05	9.31233e-06	1.33684e-05	2.25956e-05	1.56334e-05	1.03243e-05	1.62771e-05	7.5189e-06		0.000355641	0.000341499	0.000267029	0.000211973	0.000202509	0.000109554	0.000229917	0.000358806	0.000125371	0.000183046	0.000212914	0.000191703		0.00103974	0.00138257	0.0015424	0.000372363	0.00143538	0.000954263	0.000401931	0.00312864	0.000592625	0.000497798	0.0005801	0.000392248		9.56173e-06	1.27353e-05	1.26453e-05	2.08125e-05	2.11308e-05	2.5506e-05	3.01649e-05	2.39585e-05
Cer	Cer(d42:1)a	-	4.12398e-06	3.8248e-06	3.58226e-06	3.2055e-06	3.65333e-06	3.12579e-06	3.99875e-06	4.42087e-06	5.91539e-06	3.16673e-06	3.57662e-06	4.40031e-06		0.000107968	0.000136295	8.18781e-05	7.75918e-05	6.3219e-05	4.66528e-05	3.7549e-05	0.000274573	5.76108e-05	4.54953e-05	6.45746e-05	3.19167e-05		0.000490573	0.000666061	0.000636146	9.2885e-05	0.000652666	0.000297252	0.000150407	0.00198401	0.000182379	0.000122904	0.000337401	0.000131894		3.76714e-06	4.67799e-06	5.6267e-06	6.54886e-06	4.27049e-06	5.21193e-06	6.39234e-06	4.99221e-06
Cer	Cer(d42:1)b	Cer(d18:1/24:0)	9.84895e-05	9.4314e-05	8.3097e-05	0.000121052	0.000104084	0.000110944	0.000114546	0.000118834	0.000137178	9.55984e-05	0.000133443	6.34241e-05		0.00514663	0.00553979	0.00269996	0.00443528	0.00215588	0.00125833	0.00155898	0.00280187	0.00151328	0.00311668	0.00383826	0.00579302		0.0181187	0.0208646	0.0182821	0.017367	0.0139506	0.0174299	0.0148409	0.017815	0.0204399	0.0145608	0.0124972	0.0118829		0.000107066	0.000180055	0.000104963	0.000214333	0.000151973	0.000192931	0.000236536	0.000116606
Cer	Cer(d42:2)a	Cer(d18:1/24:1)	1.7396e-05	1.90921e-05	1.30254e-05	1.44628e-05	1.80529e-05	9.01234e-06	1.06965e-05	2.31195e-05	7.0884e-06	1.11222e-05	1.59634e-05	6.2057e-06		0.00145473	0.00133259	0.000711908	0.000854957	0.000721595	0.000167471	0.000463772	0.00104508	0.000196649	0.000774101	0.000865241	0.00109472		0.00550605	0.00677115	0.00400765	0.00330906	0.00411118	0.00285415	0.0037265	0.00464171	0.00337505	0.002996	0.00245779	0.00198184		2.0243e-05	4.38323e-05	9.85348e-06	2.91165e-05	2.54725e-05	1.66543e-05	2.5073e-05	1.73683e-05
Cer	Cer(d42:2)b	Cer(d18:2/24:0)	6.60845e-06	4.44675e-06	3.81444e-06	1.25495e-05	6.49175e-06	9.44045e-06	8.72891e-06	4.43725e-06	8.36648e-06	4.34332e-06	7.48086e-06	6.0975e-06		0.000525037	0.00047845	0.000212037	0.000649776	0.000235928	0.00010521	0.000206385	0.000274081	7.00991e-05	0.000413124	0.00036354	0.00092328		0.00224755	0.0023189	0.00142066	0.00288224	0.00162939	0.0027463	0.00290414	0.00155375	0.00175337	0.00171572	0.00145026	0.00173045		7.81051e-06	1.61949e-05	6.00046e-06	2.14645e-05	8.56041e-06	1.70812e-05	2.05325e-05	5.88876e-06
Cer	Cer(d42:3)	Cer(d18:2/24:1)	4.4631e-06	4.26713e-06	3.75519e-06	3.62493e-06	2.39875e-06	3.43266e-06	4.28384e-06	3.82256e-06	5.91474e-06	3.41785e-06	4.08065e-06	5.05672e-06		0.00029669	0.000227859	8.44158e-05	0.000190637	0.000157088	4.659e-05	7.91493e-05	0.000168374	5.82233e-05	0.000214534	0.000137162	0.000305292		0.00105797	0.00123684	0.000502593	0.00110095	0.00085136	0.000657857	0.000757212	0.000642836	0.000551571	0.000551166	0.000411707	0.000503138		3.92987e-06	4.74424e-06	6.09787e-06	6.95803e-06	4.40389e-06	5.4906e-06	6.296e-06	5.22141e-06
Cer+O	Cer(d42:0)+O		8.6358e-06	8.10955e-06	5.16532e-06	1.10766e-05	9.15381e-06	7.91115e-06	1.35521e-05	1.76963e-05	1.62489e-05	9.283e-06	1.11682e-05	5.71533e-06		0.000211898	0.00019721	0.000109635	0.000211079	0.00016381	7.46243e-05	0.000184783	0.000133839	0.000155704	0.000164462	0.000156922	0.000197159		0.000267602	0.000383427	0.000278767	0.000364688	0.000298541	0.000390394	0.000294424	0.00042477	0.000316067	0.000284368	0.000249111	0.000341326		5.39466e-06	8.59154e-06	1.05324e-05	1.63142e-05	1.79508e-05	1.82828e-05	3.59336e-05	1.12486e-05
CerG1	CerG1(d34:1)	CerG1(d18:1/16:0)	2.77505e-05	2.40742e-05	3.71571e-05	2.31065e-05	2.31013e-05	1.23782e-05	3.2218e-05	2.61342e-05	1.35025e-05	2.39475e-05	1.78939e-05	2.25034e-05		0.000467634	0.000883566	0.000588777	0.000656408	0.000307498	7.79656e-05	0.000421714	0.000341172	0.000123092	0.000310552	0.000296442	0.000451925		0.00180372	0.00319006	0.00352989	0.00204666	0.000987538	0.00127685	0.00280308	0.00170346	0.00202035	0.0019118	0.00122365	0.0012388		2.79846e-05	4.5679e-05	4.54043e-05	3.61109e-05	3.42409e-05	2.1359e-05	5.29237e-05	2.85382e-05
CerG1	CerG1(d38:1)	-	7.15685e-06	6.08361e-06	5.84862e-06	5.09751e-06	3.28587e-06	4.33304e-06	8.41568e-06	5.65206e-06	8.17708e-06	5.43026e-06	5.60912e-06	6.56954e-06		0.000144408	0.000146615	9.47064e-05	0.000115842	5.00656e-05	6.69942e-05	0.000114041	0.000128307	8.21115e-05	9.55061e-05	5.00056e-05	0.00018549		0.000473808	0.00100914	0.000426495	0.00036751	0.000259967	0.000345331	0.000705202	0.000389222	0.00035787	0.00039384	0.000221243	0.000354633		5.51374e-06	6.18962e-06	8.13139e-06	9.00578e-06	6.18319e-06	8.13922e-06	8.65252e-06	6.84274e-06
CerG1	CerG1(d40:1)	CerG1(d18:1/22:0)	4.04083e-05	4.83152e-05	4.98511e-05	3.92458e-05	4.02941e-05	3.88091e-05	9.40504e-05	4.76511e-05	5.19491e-05	4.49122e-05	4.03552e-05	5.84935e-05		0.00158596	0.00275919	0.0014335	0.00154519	0.00092339	0.000485388	0.00166888	0.00120562	0.000790211	0.00134839	0.00116202	0.00214041		0.00386475	0.00876767	0.0056596	0.00341641	0.00242774	0.00414437	0.0070945	0.00351514	0.00544598	0.00371111	0.00260254	0.0035833		5.69324e-05	9.0804e-05	6.82031e-05	5.09644e-05	5.41758e-05	6.45608e-05	0.000155212	5.07035e-05
CerG1	CerG1(d40:2)	-	6.06967e-06	5.23968e-06	5.05796e-06	4.1864e-06	2.35026e-06	3.84936e-06	6.31975e-06	4.69095e-06	7.16876e-06	4.37871e-06	4.71685e-06	5.9057e-06		7.62709e-05	0.000146946	8.86663e-05	0.000137129	5.27974e-05	5.35133e-05	0.000163188	5.21832e-05	7.00606e-05	0.000104071	7.52163e-05	0.000222477		0.000301149	0.000714829	0.000358315	0.000348255	0.000155161	0.000365257	0.000732178	0.000148396	0.000274956	0.000307323	0.000176576	0.000360896		4.60451e-06	6.60548e-06	6.51137e-06	7.51488e-06	5.39975e-06	6.82981e-06	8.73079e-06	5.81325e-06
CerG1	CerG1(d41:1)	CerG1(d18:1/23:0)	1.29693e-05	1.70039e-05	1.8368e-05	1.17425e-05	1.50729e-05	1.1217e-05	4.20747e-05	1.83115e-05	1.48071e-05	1.68685e-05	1.70715e-05	2.0672e-05		0.000530215	0.0011214	0.000554326	0.000686501	0.000384806	0.000131492	0.000807017	0.000427789	0.000304661	0.000504569	0.000554885	0.00104942		0.00139511	0.0041879	0.00223822	0.00181006	0.00115375	0.00172379	0.00368677	0.00124979	0.00205079	0.00135353	0.00131867	0.00171594		1.53547e-05	3.32682e-05	2.7184e-05	1.93217e-05	1.94905e-05	2.2495e-05	6.80595e-05	1.37811e-05
CerG1	CerG1(d42:1)	CerG1(d18:1/24:0)	5.54397e-05	6.39581e-05	7.72673e-05	5.32926e-05	7.67334e-05	4.93838e-05	0.000134414	9.99004e-05	8.25856e-05	5.60849e-05	7.51596e-05	9.24926e-05		0.0021479	0.00375178	0.00210356	0.0027458	0.00177206	0.000712845	0.00262383	0.00248756	0.0013021	0.00204846	0.00229065	0.00392727		0.00483831	0.0127199	0.0080687	0.0057804	0.00448329	0.00563839	0.0100739	0.00601492	0.00789227	0.0047965	0.00456435	0.0059668		5.88349e-05	0.000128474	9.49104e-05	8.68557e-05	9.71415e-05	8.10284e-05	0.000239013	8.68603e-05
CerG1	CerG1(d42:2)	CerG1(d18:1/24:1)	3.29546e-05	3.15637e-05	4.30506e-05	2.63076e-05	3.15313e-05	1.85582e-05	4.31283e-05	3.13104e-05	3.95094e-05	2.6693e-05	2.59432e-05	3.87145e-05		0.00114196	0.00180478	0.00136944	0.0012855	0.000741817	0.000230215	0.00094763	0.000819006	0.000384453	0.00084714	0.00067538	0.000994062		0.00272358	0.00527285	0.00437884	0.00231789	0.00160808	0.00128787	0.00373086	0.00225421	0.00249069	0.00201693	0.00141597	0.00161025		3.98663e-05	6.40749e-05	5.34076e-05	3.88162e-05	3.96824e-05	2.71764e-05	8.45596e-05	3.12045e-05
CerG1	CerG1(d42:3)	-	5.84726e-06	5.24525e-06	5.27409e-06	4.84234e-06	3.75611e-06	4.018e-06	5.5036e-06	4.99158e-06	7.12135e-06	4.51953e-06	5.04407e-06	6.16442e-06		0.000138458	0.0001791	0.000129839	0.000112296	9.00947e-05	5.73477e-05	0.000226645	0.000119424	7.31298e-05	0.000178614	0.000153039	0.000161196		0.000498394	0.000688462	0.000663509	0.000445631	0.000234633	0.000283795	0.000590561	0.00032708	0.000394784	0.000466653	0.000289896	0.000363431		6.5785e-06	6.31698e-06	8.42251e-06	8.19346e-06	6.88921e-06	6.83545e-06	7.54013e-06	6.06791e-06
CerG1+O	CerG1(d42:1)+Oa	-	6.24554e-06	5.04948e-06	4.78036e-06	4.11508e-06	3.30346e-06	3.51625e-06	5.426e-06	4.6771e-06	6.70006e-06	3.95315e-06	4.57449e-06	5.61978e-06		0.000145835	0.000136188	8.15957e-05	0.000101224	9.15086e-05	5.23101e-05	8.58036e-05	0.000164056	6.77386e-05	0.000100644	8.91269e-05	0.00011942		0.000483471	0.000782748	0.000565694	0.000402097	0.000296407	0.000257492	0.000515744	0.000459053	0.000348818	0.000376916	0.000253247	0.000202528		4.60626e-06	5.32559e-06	6.7851e-06	7.41486e-06	5.13613e-06	6.62482e-06	9.29693e-06	5.6343e-06
CerG1+O	CerG1(d42:1)+Ob	-	5.07462e-06	5.27189e-06	4.5703e-06	3.77757e-06	4.64455e-06	3.3187e-06	5.41568e-06	4.32417e-06	6.65876e-06	3.93318e-06	4.13715e-06	5.32618e-06		0.000187505	0.000373752	5.97682e-05	9.31751e-05	9.99781e-05	4.88163e-05	0.000140621	4.13837e-05	7.21232e-05	0.000124105	4.76021e-05	5.76657e-05		0.000417838	0.00102984	0.000181135	0.000267188	0.000192129	0.000271889	0.00042088	7.87629e-05	0.000313981	0.0003108	0.000152491	0.000154986		4.6612e-06	9.60518e-06	6.12927e-06	7.071e-06	6.06432e-06	6.0152e-06	7.7498e-06	5.07687e-06
CerG2	CerG2(d32:1)	-	5.73588e-06	4.5459e-06	4.62967e-06	3.92037e-06	3.93924e-06	3.52077e-06	4.62915e-06	4.5427e-06	5.76344e-06	3.811e-06	4.28137e-06	5.18486e-06		5.5475e-05	8.31858e-05	6.18037e-05	0.000106246	3.7371e-05	4.86572e-05	4.28619e-05	4.98851e-05	7.15269e-05	5.16751e-05	3.74288e-05	4.80171e-05		0.00028746	0.000408426	0.000115683	0.00024382	0.000197771	0.00019612	0.00027441	0.000291535	0.000138031	0.000309944	8.98267e-05	0.000162091		4.41633e-06	4.92627e-06	5.98408e-06	7.45065e-06	4.49372e-06	6.30548e-06	6.55232e-06	5.26618e-06
CerG2	CerG2(d34:1)	CerG2(d18:1/16:0)	0.000123567	4.64153e-05	9.41625e-05	9.88897e-05	0.000103414	4.83294e-05	0.000105347	0.000109691	0.000113989	0.000119139	7.20172e-05	0.000101124		0.0021734	0.00194025	0.00159238	0.00224455	0.0011549	0.000344214	0.00113113	0.00158755	0.000800919	0.00209758	0.00118467	0.00180844		0.00717324	0.00649673	0.00725984	0.0071525	0.00417758	0.0042009	0.00720369	0.00647832	0.00838423	0.00843985	0.00388413	0.00410461		0.000119243	0.000102978	0.000115465	0.000141677	0.000122525	9.81704e-05	0.000180729	0.000117688
CerG2	CerG2(d34:2)	-	6.87719e-06	5.71972e-06	5.11487e-06	4.09395e-06	3.52794e-06	3.81111e-06	5.80395e-06	4.62428e-06	6.89063e-06	4.4913e-06	4.97848e-06	5.47194e-06		0.000163757	0.000108756	8.26399e-05	0.000108583	4.48739e-05	5.50901e-05	4.87637e-05	5.7374e-05	7.1494e-05	6.91971e-05	5.14579e-05	0.000109191		0.000317505	0.000377036	0.000409801	0.000360461	0.000160674	0.000250745	0.000384856	0.000188429	0.000121928	0.000382517	0.000129555	0.000241018		5.94915e-06	5.52338e-06	7.18026e-06	7.72383e-06	5.7393e-06	6.91271e-06	7.34955e-06	6.08261e-06
CerG2	CerG2(d40:1)	-	5.22278e-06	4.8516e-06	4.65494e-06	4.02212e-06	5.23755e-06	3.45452e-06	4.89842e-06	4.4527e-06	6.5007e-06	3.90118e-06	4.5341e-06	5.6134e-06		7.55679e-05	9.58352e-05	6.19787e-05	9.8884e-05	4.29755e-05	5.32027e-05	5.6742e-05	7.90096e-05	6.44607e-05	0.000125637	4.73681e-05	9.47206e-05		0.00025187	0.000339166	0.000188766	0.000188274	0.000198357	0.000315107	0.000411534	0.000281857	0.000261857	0.000376372	0.000170549	0.000200501		4.40938e-06	5.21289e-06	6.15674e-06	7.44287e-06	5.03479e-06	6.45313e-06	8.66797e-06	5.21785e-06
CerG2	CerG2(d42:1)	-	5.62888e-06	4.40531e-06	4.31071e-06	3.64178e-06	4.50462e-06	3.52562e-06	4.44845e-06	5.07743e-06	6.29153e-06	4.58225e-06	4.67002e-06	5.15384e-06		8.17979e-05	8.39292e-05	7.53169e-05	9.02483e-05	0.000129705	5.0661e-05	8.91063e-05	0.000150761	6.14266e-05	0.000197821	8.98035e-05	0.000163957		0.000283634	0.000374036	0.00026554	0.000231395	0.000347899	0.000337168	0.00051798	0.000333152	0.000400585	0.000431113	0.000244452	0.000218567		4.02236e-06	5.1556e-06	5.95248e-06	6.73287e-06	4.62852e-06	6.57685e-06	9.06531e-06	5.08275e-06
CerG2	CerG2(d42:2)	CerG2(d18:1/24:1)	2.55116e-05	9.93541e-06	2.25215e-05	1.47467e-05	2.78103e-05	9.91989e-06	2.58655e-05	3.15479e-05	2.69977e-05	2.65712e-05	1.52367e-05	1.29169e-05		0.000598431	0.000639928	0.000543613	0.000472287	0.000527748	6.29805e-05	0.000441529	0.000666424	0.000316435	0.000849077	0.000382251	0.000534633		0.00141577	0.0017797	0.00179563	0.00096117	0.00108176	0.000823831	0.00177668	0.0015301	0.0017708	0.00183114	0.000757431	0.000817342		2.38079e-05	2.07019e-05	2.67087e-05	1.6951e-05	2.59708e-05	1.55609e-05	4.15329e-05	2.36124e-05
CerG2	CerG2(d42:3)	-	5.50951e-06	4.75774e-06	4.67668e-06	5.1332e-06	9.28582e-06	3.56385e-06	5.09216e-06	4.72878e-06	6.87556e-06	4.60303e-06	4.62038e-06	6.33926e-06		0.00021774	0.000189842	0.000109165	0.000122471	0.000197948	5.01266e-05	0.000157878	0.000171764	6.77336e-05	0.000292117	0.000147247	0.000198091		0.000389386	0.000367852	0.000421158	0.000397482	0.00035734	0.000223206	0.000620715	0.000368536	0.000446701	0.000521918	0.000281962	0.000289367		6.57844e-06	4.96743e-06	6.27181e-06	7.86648e-06	5.32149e-06	6.4162e-06	8.27008e-06	6.0872e-06
CerG3	CerG3(d34:1)	CerG3(d18:1/16:0)	2.61629e-05	1.0664e-05	2.23752e-05	3.09063e-05	2.94909e-05	1.14134e-05	1.97082e-05	2.99875e-05	2.6233e-05	2.59305e-05	2.31215e-05	2.56902e-05		0.000535726	0.000485763	0.000424501	0.00069956	0.000293586	7.1507e-05	0.000269133	0.000466441	0.000106373	0.00046782	0.000445888	0.00052135		0.00198331	0.00209372	0.00207222	0.00254068	0.00123574	0.00152819	0.00151482	0.0018134	0.0013197	0.00205645	0.00134342	0.00119374		2.84117e-05	2.65287e-05	2.93124e-05	4.6768e-05	3.09367e-05	2.50111e-05	3.48886e-05	3.06621e-05
CerG3	CerG3(d40:1)	-	5.10049e-06	4.91697e-06	4.63739e-06	3.85638e-06	3.06949e-06	3.43887e-06	4.88328e-06	4.21063e-06	6.31302e-06	3.69099e-06	4.32465e-06	5.20821e-06		7.64074e-05	0.000100202	7.88604e-05	0.000100693	5.91466e-05	4.90637e-05	4.17855e-05	5.68944e-05	6.44932e-05	8.99688e-05	7.32959e-05	8.80717e-05		0.00030865	0.000317552	0.00040577	0.000312161	0.000187688	0.000221106	0.000322364	0.000196792	0.000342448	0.000291618	0.000224749	0.000171049		4.25253e-06	4.99443e-06	5.96996e-06	6.70503e-06	4.87613e-06	6.31051e-06	6.50168e-06	5.19219e-06
CerG3	CerG3(d42:1)	-	4.72271e-06	4.33456e-06	4.62453e-06	3.67907e-06	2.21983e-06	3.11865e-06	4.22316e-06	3.96412e-06	5.93996e-06	3.49818e-06	4.34828e-06	4.99964e-06		0.000113978	8.47834e-05	8.53355e-05	0.00012557	0.000103627	4.60365e-05	0.000111067	0.000112684	6.23796e-05	8.21351e-05	0.000133249	0.000128845		0.000304219	0.000340914	0.000365662	0.000285015	0.000312031	0.000244846	0.000304968	0.000242216	0.000378378	0.00029807	0.000233128	0.000234225		3.70752e-06	4.5311e-06	5.83857e-06	6.32101e-06	4.37411e-06	5.69814e-06	5.95215e-06	4.84692e-06
CerG3	CerG3(d42:2)	-	8.96623e-06	4.96987e-06	6.80752e-06	4.48322e-06	9.87526e-06	3.65115e-06	6.15369e-06	8.59758e-06	6.79963e-06	5.50841e-06	4.47397e-06	7.55294e-06		0.000238697	0.000175609	0.000172578	0.0001904	0.000205683	5.07578e-05	0.000108199	0.000217011	8.27246e-05	0.000224482	0.000216958	0.000188753		0.00070972	0.000735991	0.000846481	0.000614279	0.000458027	0.000380191	0.000692715	0.000587797	0.000525229	0.000604994	0.000411552	0.000375254		6.02592e-06	5.67844e-06	6.80306e-06	8.38547e-06	1.03826e-05	7.38254e-06	9.29429e-06	5.60681e-06
deoCer	deoCer(d42:1)	-	3.32341e-06	3.53997e-06	3.0752e-06	3.01409e-06	1.50507e-06	2.83029e-06	3.48943e-06	3.30714e-06	5.32593e-06	2.97849e-06	3.11127e-06	4.34165e-06		3.10855e-05	5.33223e-05	3.86112e-05	6.08356e-05	2.6914e-05	3.94392e-05	3.02167e-05	2.40641e-05	4.76012e-05	4.03764e-05	2.76898e-05	0.000117182		0.000137411	0.000170202	0.000174066	7.47648e-05	0.000323026	0.000192441	0.000262072	0.00020607	0.000219027	9.40586e-05	7.2434e-05	0.000196378		3.23887e-06	3.86906e-06	4.5568e-06	6.03782e-06	3.76392e-06	4.95415e-06	5.90286e-06	4.22768e-06
GM3	GM3(d34:1)	GM3(d18:1/16:0)	7.08443e-05	2.97697e-05	5.95981e-05	5.51171e-05	4.96561e-05	2.2821e-05	6.12278e-05	5.9064e-05	5.02482e-05	6.34403e-05	4.30827e-05	4.92156e-05		0.00113175	0.000970842	0.000962885	0.00105875	0.000487291	0.000105771	0.000572845	0.000687366	0.000251749	0.000931796	0.000397812	0.000768315		0.00335879	0.00353587	0.00464708	0.00339292	0.00166267	0.00192047	0.00321636	0.00248568	0.00327639	0.00343765	0.00200474	0.00181447		8.13712e-05	5.48533e-05	0.000101551	9.20686e-05	5.88013e-05	4.67747e-05	0.000113126	7.86399e-05
GM3	GM3(d36:1)	-	2.36445e-05	7.30899e-06	1.65216e-05	2.21473e-05	1.16675e-05	1.17509e-05	2.1049e-05	2.05718e-05	2.52101e-05	1.85366e-05	1.98733e-05	2.37342e-05		0.000320486	0.000258584	0.000212504	0.000457586	8.70333e-05	5.92445e-05	0.000178807	0.00021046	8.96226e-05	0.000277924	0.000223552	0.000239653		0.000917757	0.000799662	0.0010386	0.000941961	0.000308082	0.000689368	0.000842867	0.000720455	0.00123378	0.000855156	0.000654593	0.000607001		2.24438e-05	1.91127e-05	2.64955e-05	3.5011e-05	1.68492e-05	2.75762e-05	3.6045e-05	2.89928e-05
GM3	GM3(d38:1)	-	6.94308e-06	5.55206e-06	5.30977e-06	4.6356e-06	2.94507e-06	4.14306e-06	5.64076e-06	5.19444e-06	7.64364e-06	5.20204e-06	5.54001e-06	6.04652e-06		6.71514e-05	0.000106154	8.482e-05	0.000112371	5.13725e-05	5.94284e-05	5.17997e-05	4.861e-05	8.10016e-05	8.53347e-05	5.29433e-05	5.27442e-05		0.000272838	0.00037937	0.000366148	0.000339957	0.000178178	0.000157206	0.000265832	0.000142509	0.000276679	0.000384573	0.000169439	0.000216119		5.3975e-06	6.36538e-06	7.62484e-06	9.47544e-06	5.84424e-06	7.13254e-06	8.22908e-06	6.82418e-06
GM3	GM3(d40:1)	-	2.3286e-05	5.67204e-06	2.47122e-05	2.63512e-05	1.94015e-05	1.13344e-05	2.57386e-05	1.40942e-05	2.49441e-05	2.96637e-05	2.18978e-05	3.09262e-05		0.000376132	0.000313698	0.000349116	0.000673433	0.000203403	5.47233e-05	0.000250312	0.000226207	0.000145082	0.000543614	0.000335761	0.000519614		0.00128368	0.00139579	0.0018475	0.00162915	0.000776556	0.00106149	0.00150099	0.000799257	0.00173884	0.00161712	0.00100371	0.0010837		2.43223e-05	1.82129e-05	3.95887e-05	4.01569e-05	2.80042e-05	2.75503e-05	5.27597e-05	2.11218e-05
GM3	GM3(d41:1)	-	7.04903e-06	5.20263e-06	5.10267e-06	6.32178e-06	4.79859e-06	3.70557e-06	1.33101e-05	4.59998e-06	6.49846e-06	1.06469e-05	6.1879e-06	7.15987e-06		0.000155185	9.011e-05	0.000154883	0.000182965	9.91487e-05	5.6659e-05	0.000122287	4.43944e-05	6.85515e-05	0.000195048	0.000134297	0.000179631		0.000347782	0.000527867	0.00056513	0.000621441	0.000275011	0.000400746	0.000535046	0.000172548	0.000508971	0.000457131	0.000431703	0.000323459		5.22507e-06	5.30676e-06	9.79968e-06	8.06109e-06	7.24072e-06	7.78397e-06	1.18181e-05	6.83575e-06
GM3	GM3(d42:1)	GM3(d18:1/24:0)	2.27768e-05	5.64981e-06	2.3293e-05	2.50907e-05	2.69884e-05	1.2007e-05	2.995e-05	1.92042e-05	1.99179e-05	2.54329e-05	2.96651e-05	3.00535e-05		0.000354084	0.000290517	0.000426708	0.000694965	0.000278706	7.78677e-05	0.000257705	0.000299977	0.000113602	0.000667331	0.000553215	0.000631524		0.00117307	0.00132554	0.00199602	0.00167484	0.0010424	0.00121284	0.00140849	0.000921481	0.00177404	0.00165841	0.00128534	0.00105779		2.28272e-05	1.37322e-05	3.67096e-05	4.62403e-05	2.92965e-05	2.57337e-05	6.01241e-05	1.95758e-05
GM3	GM3(d42:2)a	-	3.71604e-05	1.19698e-05	3.29201e-05	2.51626e-05	2.82603e-05	1.10809e-05	3.2266e-05	2.785e-05	2.17973e-05	3.34019e-05	2.82362e-05	2.37549e-05		0.000604977	0.000454728	0.000527268	0.000829042	0.000343195	6.39401e-05	0.000290747	0.000446761	0.000140844	0.000740322	0.000488789	0.000437678		0.00176816	0.00168302	0.00239683	0.00159601	0.000943085	0.000947255	0.00153661	0.00131275	0.00150422	0.00175885	0.00124239	0.000903221		3.61477e-05	2.41083e-05	4.67994e-05	3.71167e-05	3.45409e-05	2.27156e-05	5.74891e-05	3.33286e-05
GM3	GM3(d42:2)b	-	4.58678e-06	3.95866e-06	3.82552e-06	5.62852e-06	2.41824e-06	2.96862e-06	4.6158e-06	3.74731e-06	5.76681e-06	3.42453e-06	3.68864e-06	5.90641e-06		4.91706e-05	6.95514e-05	5.82975e-05	0.000157725	3.91568e-05	4.20597e-05	6.08323e-05	4.26211e-05	5.68331e-05	0.000139783	9.53455e-05	0.000154852		0.000203398	0.000175108	0.000225624	0.000451889	0.000116479	0.000243091	0.000361881	0.000150063	0.000223691	0.000342281	0.000231221	0.000289001		3.92182e-06	4.16802e-06	5.26248e-06	1.47505e-05	4.13638e-06	5.3604e-06	8.50961e-06	4.67918e-06
GM3	GM3(d42:3)	-	5.93215e-06	5.49032e-06	5.41539e-06	4.37366e-06	3.63137e-06	3.89033e-06	4.84884e-06	4.8659e-06	7.10217e-06	4.68894e-06	5.15517e-06	6.0519e-06		0.000132	9.69426e-05	7.50316e-05	0.000215759	9.98129e-05	5.33237e-05	5.01848e-05	4.47209e-05	7.19771e-05	0.000130267	7.68777e-05	9.0418e-05		0.00026957	0.000212659	0.000286021	0.000293142	0.000118318	9.97911e-05	0.000346288	9.23137e-05	0.000136669	0.00030557	0.000168843	0.000193419		6.30236e-06	5.93122e-06	6.81757e-06	7.78433e-06	5.68011e-06	6.62315e-06	7.43482e-06	5.86093e-06
LPC	LPC(14:0)	-	4.37774e-05	3.67598e-05	8.45225e-06	1.34543e-05	3.55296e-05	1.18813e-05	2.11312e-05	2.02665e-05	3.30705e-05	8.35023e-06	2.31255e-05	2.87798e-05		8.7024e-05	0.000163258	8.51553e-05	0.000135398	7.00654e-05	7.77105e-05	7.69787e-05	5.64485e-05	0.000100338	7.93913e-05	7.95775e-05	0.000156366		0.000168673	0.00032018	0.00011056	8.96783e-05	0.000116709	6.65988e-05	9.54699e-05	9.2545e-05	0.000137606	0.0001133	9.51284e-05	0.000154302		7.69319e-05	0.000109224	1.63725e-05	2.81691e-05	4.85792e-05	2.52046e-05	6.20386e-05	3.62739e-05
LPC	LPC(16:0)	-	0.00849032	0.00419787	0.00590338	0.00534196	0.00510936	0.00395618	0.00506896	0.00542475	0.00636267	0.00374266	0.00424133	0.00595705		0.0451216	0.0365816	0.0352069	0.0325424	0.0278349	0.0105874	0.0234641	0.0297132	0.0156041	0.0411693	0.0327293	0.0466171		0.0852281	0.0705007	0.0878738	0.0460973	0.0414873	0.0373876	0.0525463	0.0583788	0.0539915	0.0678212	0.0452448	0.0590819		0.012321	0.0101782	0.0114347	0.0103647	0.00858866	0.00877691	0.0105762	0.00925223
LPC	LPC(16:1)	-	0.000162583	5.34165e-05	6.54092e-05	5.61471e-05	0.000115011	3.22774e-05	8.12907e-05	0.000160299	7.17793e-05	4.17708e-05	6.34032e-05	9.24346e-05		0.0004316	0.000217099	0.000203977	0.000185634	0.000383798	0.000102551	0.000222241	0.000686051	0.000163137	0.000357728	0.000317102	0.000546281		0.000557298	0.000516503	0.000305031	0.000150841	0.000353648	0.000114603	0.000274451	0.00060885	0.000220335	0.000273182	0.000182917	0.000379647		0.000283804	0.000188591	0.000132757	0.000105834	0.000170447	6.55449e-05	0.000165881	0.000222632
LPC	LPC(17:0)	-	6.49073e-05	2.13072e-05	3.33937e-05	4.47198e-05	3.2243e-05	3.58248e-05	4.21711e-05	1.26649e-05	3.77338e-05	2.30776e-05	3.04405e-05	3.71358e-05		0.000342898	0.000214894	0.000121598	0.000221247	0.000106189	9.49798e-05	0.000186154	6.61194e-05	0.000143111	0.000319397	0.000324708	0.000471911		0.000897131	0.000816482	0.000770458	0.000542539	0.000410956	0.000585966	0.000640386	0.000156318	0.000535951	0.000780075	0.000601943	0.000680186		0.000120472	8.96207e-05	7.71837e-05	9.44581e-05	5.76359e-05	0.000106165	0.000107482	2.07616e-05
LPC	LPC(18:0)a	-	0.000452247	0.000179126	0.000257911	0.000271601	0.000316817	0.000223806	0.000232888	0.000214461	0.000364444	0.00023305	0.000208798	0.000297222		0.0038506	0.00248591	0.00269711	0.00207672	0.00208143	0.000699274	0.00168555	0.00178732	0.00121365	0.00442905	0.00306111	0.00492527		0.00975443	0.00757897	0.00999716	0.00432424	0.00536429	0.00546299	0.00596491	0.00484581	0.00527137	0.00954327	0.00573987	0.00718553		0.000652246	0.000469188	0.000712868	0.0005999	0.000517313	0.000623655	0.000668803	0.000424275
LPC	LPC(18:0)b	-	0.0037735	0.00169704	0.00277865	0.00239689	0.00239643	0.00199273	0.00219656	0.00209017	0.00341591	0.00200685	0.00196019	0.0027886		0.0287135	0.0211105	0.0239514	0.0206314	0.0174266	0.00739936	0.0146648	0.015713	0.0108481	0.0340526	0.0247992	0.0351614		0.0672812	0.0485925	0.0706666	0.0388608	0.0338139	0.0372445	0.0418811	0.0375259	0.0516363	0.070123	0.0426147	0.0515231		0.00595845	0.00451562	0.00568165	0.00516588	0.0042103	0.0050665	0.00538995	0.00358335
LPC	LPC(18:1)	-	0.00216722	0.000853693	0.00134107	0.00109582	0.00117225	0.000749638	0.00147784	0.00172612	0.00133544	0.000821465	0.000979843	0.00118532		0.0135032	0.008001	0.00989668	0.00774305	0.00776152	0.00253557	0.00988992	0.0123166	0.00434251	0.0120897	0.00973216	0.0118929		0.0187058	0.014631	0.0178796	0.00858415	0.00799264	0.00726219	0.0136885	0.0135194	0.0101049	0.0129018	0.00874703	0.0109462		0.0030999	0.00216838	0.00247291	0.0019665	0.00168629	0.00152383	0.00295037	0.00221895
LPC	LPC(18:2)	-	0.0037004	0.00131186	0.00267717	0.00211494	0.00166268	0.00211008	0.0040075	0.0023303	0.00296574	0.00181985	0.00230353	0.00269075		0.0191279	0.0120941	0.0153166	0.0142771	0.00994662	0.00634325	0.0169137	0.0134412	0.00833449	0.0167367	0.0129885	0.0161514		0.0269909	0.0180157	0.0293511	0.0141079	0.0103418	0.0164987	0.0236967	0.0139811	0.017545	0.0173264	0.0110378	0.0147218		0.00466288	0.00253082	0.00395881	0.00298776	0.00211193	0.00324386	0.00619759	0.0025849
LPC	LPC(20:3)	-	0.000146671	7.2499e-05	9.11804e-05	8.22726e-05	0.000170007	5.95693e-05	0.000110057	0.000119975	0.00019023	6.1883e-05	9.41403e-05	0.000111682		0.00125562	0.00106432	0.000714511	0.000792415	0.00141889	0.000290465	0.000893945	0.00109767	0.000910066	0.00108892	0.00103001	0.00124463		0.00167053	0.00180651	0.00154688	0.00100311	0.00141497	0.000878926	0.0011555	0.00111364	0.00193747	0.00110139	0.000891778	0.00109711		0.000193456	0.000163511	0.000120264	0.000117505	0.000192068	9.28984e-05	0.000183084	0.000130285
LPC	LPC(20:4)	-	0.00143456	0.000801818	0.000743616	0.0007236	0.000999911	0.000705796	0.000767151	0.000724704	0.000823526	0.000608935	0.000686933	0.000642572		0.0120404	0.0131528	0.00631509	0.00823092	0.00909322	0.00368828	0.00620162	0.00575956	0.00456308	0.00904663	0.00691876	0.00702341		0.0131017	0.0134968	0.0106637	0.00662242	0.00740812	0.00706141	0.00673152	0.00538195	0.00799332	0.00888965	0.00520278	0.00539971		0.00166094	0.00147793	0.0009654	0.000968753	0.00134159	0.000973547	0.00114384	0.000772727
LPC	LPC(22:6)	-	8.91819e-05	5.75225e-05	6.15729e-05	5.22215e-05	6.18833e-05	4.84467e-05	8.25224e-05	2.93787e-05	4.26527e-05	5.17274e-05	3.32945e-05	4.27216e-05		0.000915971	0.00100025	0.000666369	0.000593732	0.000482921	0.000222443	0.000592059	0.000336532	0.000225112	0.00102612	0.000579489	0.000605315		0.000938697	0.0012597	0.00108331	0.000698353	0.000448247	0.000633092	0.000603071	0.000135639	0.000396767	0.000845781	0.00029805	0.00046395		0.000137973	0.000123333	9.14761e-05	7.96116e-05	8.751e-05	6.47512e-05	0.000112592	3.17651e-05
LPCe	LPCe(16:0e)	-	6.47274e-05	2.10925e-05	3.48947e-05	3.40876e-05	4.33083e-05	3.80503e-05	2.45179e-05	1.68357e-05	2.48965e-05	2.15581e-05	2.34757e-05	2.69498e-05		0.000273171	0.000220133	0.000189433	0.000153595	0.000159909	8.93113e-05	0.000111072	9.77851e-05	0.00011166	0.000284343	0.00022501	0.000264904		0.000841736	0.000835556	0.000882248	0.000311364	0.000619831	0.000489988	0.000305781	0.000324361	0.000264683	0.000762788	0.000446689	0.000385122		0.000113056	9.74229e-05	8.30261e-05	6.63426e-05	7.72716e-05	9.35409e-05	5.89311e-05	3.20105e-05
LPCe	LPCe(18:1e)	-	3.24123e-05	1.23036e-05	2.12362e-05	1.58047e-05	1.91911e-05	1.24842e-05	1.07214e-05	7.16312e-06	1.24769e-05	1.18124e-05	8.05004e-06	1.06457e-05		0.000180434	0.000156197	0.00016379	0.000171521	0.000120065	8.79602e-05	0.000110207	6.59341e-05	0.000110559	0.000282644	0.000162199	0.000181945		0.000306739	0.000337244	0.000294318	9.20442e-05	0.000157534	0.000134664	8.87674e-05	9.19543e-05	0.000122165	0.00024207	0.000131936	0.000123004		6.53355e-05	5.9595e-05	5.22126e-05	3.64647e-05	2.80059e-05	4.76776e-05	3.89524e-05	1.28724e-05
LPE	LPE(16:0)	-	8.64532e-05	2.36635e-05	7.92857e-05	5.23659e-05	7.01364e-05	3.81784e-05	7.99529e-05	5.30424e-05	8.02644e-05	3.78782e-05	5.3204e-05	6.97812e-05		0.00063186	0.000339221	0.000458918	0.000336791	0.000348883	0.000155942	0.000370252	0.000313072	0.000154528	0.000472864	0.00042467	0.000692486		0.0016623	0.000930507	0.00219119	0.000727854	0.00093954	0.000637788	0.0013039	0.000893028	0.00116206	0.00107704	0.00084879	0.00113493		0.000136114	9.17925e-05	0.000142206	8.72198e-05	9.18282e-05	9.24511e-05	0.000146666	7.51795e-05
LPE	LPE(18:0)	-	0.000115029	4.23777e-05	9.16262e-05	6.94851e-05	9.9005e-05	5.73068e-05	6.95306e-05	6.39187e-05	0.000132814	5.7867e-05	6.84691e-05	0.000102082		0.00149596	0.000778959	0.00102751	0.000656026	0.00072677	0.00019152	0.000658646	0.000643426	0.000430806	0.00139153	0.00138738	0.00200444		0.00446575	0.00298056	0.0046521	0.00240733	0.00248696	0.00227693	0.00294191	0.002274	0.00419591	0.0042238	0.00310422	0.00336337		0.000209855	0.000171257	0.000194753	0.000139321	0.000150725	0.000195128	0.000192839	9.10663e-05
LPE	LPE(18:1)	-	0.000145941	7.2991e-05	0.000182007	5.42021e-05	8.65136e-05	0.0001158	0.000341422	0.000181761	0.000148489	6.8922e-05	0.000108384	0.000113588		0.00133453	0.00116925	0.00161216	0.000623563	0.000759177	0.000355499	0.00277593	0.00143356	0.000688917	0.000925656	0.00118061	0.00143269		0.00179533	0.00168029	0.00348693	0.000665961	0.000889718	0.0012605	0.00376993	0.00151562	0.00168306	0.00164547	0.00128711	0.00132944		0.000166668	0.000156523	0.000243246	8.84365e-05	0.000108069	0.000156931	0.000548241	0.000163831
LPE	LPE(18:2)	-	0.000451144	0.00012315	0.00051972	0.000214827	0.000226498	0.000327844	0.000659163	0.000350983	0.000356457	0.000192701	0.00029568	0.000385512		0.00348562	0.00182785	0.0039394	0.00230925	0.0019165	0.00111938	0.00380497	0.00252302	0.00138204	0.00202329	0.00215468	0.00273066		0.00436096	0.00190506	0.00905954	0.00213171	0.00203932	0.00281747	0.00523019	0.00265459	0.0028584	0.00290977	0.00221046	0.00278534		0.00045098	0.000200635	0.000550151	0.00027956	0.00025568	0.000424397	0.000958319	0.000334562
LPE	LPE(20:4)	-	0.00109512	0.000668285	0.0012316	0.000398617	0.00089858	0.000719808	0.000572733	0.000659451	0.000591353	0.000589035	0.000558842	0.000584151		0.0122411	0.0155146	0.0128619	0.00592629	0.0105401	0.00429969	0.00572015	0.00624253	0.0047501	0.0087882	0.00767047	0.00664468		0.01277	0.0113541	0.0249717	0.00424491	0.00851387	0.00718606	0.00595291	0.00659732	0.00730706	0.0110214	0.00681092	0.0059656		0.000955884	0.000800639	0.00108846	0.000450102	0.00108792	0.000786543	0.000708926	0.00051737
LPE	LPE(22:5)	-	7.33398e-05	2.92951e-05	6.16479e-05	2.47848e-05	5.97661e-05	4.67632e-05	2.86297e-05	2.76115e-05	4.63809e-05	2.75797e-05	3.32162e-05	3.53295e-05		0.000881606	0.000853362	0.000606003	0.000307505	0.000573932	0.000239993	0.000268223	0.000287179	0.000340957	0.000472684	0.000530119	0.000622576		0.000870957	0.000843734	0.00147454	0.00027221	0.000635188	0.000666813	0.00037154	0.000331667	0.000695404	0.000663521	0.000510687	0.000557898		5.09964e-05	5.37501e-05	5.37759e-05	2.63736e-05	5.02911e-05	6.09728e-05	2.88825e-05	1.95938e-05
LPE	LPE(22:6)	-	0.000218133	0.000179146	0.000234163	0.000100212	0.00015396	0.000184187	0.00013584	8.804e-05	0.000134887	0.000149541	9.23226e-05	0.000133948		0.00234091	0.00433162	0.00252034	0.00138737	0.00156986	0.00107693	0.00139991	0.000879054	0.000950024	0.00228762	0.00138292	0.00158096		0.00231689	0.00330299	0.00458033	0.00100781	0.00133438	0.00199428	0.00136541	0.000888344	0.00158597	0.00260044	0.00110509	0.00140436		0.000193707	0.000263391	0.000234817	0.000128188	0.000170684	0.000195333	0.000166083	6.95142e-05
PC	PC(30:0)	PC(14:0/16:0)	5.73205e-05	0.000102228	1.30457e-05	1.96179e-05	8.61318e-05	1.96821e-05	7.41357e-05	8.54384e-05	0.000134959	1.51378e-05	9.9808e-05	7.91662e-05		0.00113278	0.00369389	0.000277133	0.000574969	0.00115675	0.000171775	0.00109414	0.00138867	0.0011233	0.000370035	0.00143366	0.00144667		0.00267174	0.00751355	0.000847525	0.00118104	0.00243372	0.00123279	0.00318849	0.0035349	0.00591287	0.000964301	0.00304922	0.0022794		5.64771e-05	0.000132762	1.8323e-05	2.34377e-05	9.28548e-05	1.8768e-05	0.000102736	8.81137e-05
PC	PC(31:0)	-	1.16222e-05	9.54159e-06	8.26082e-06	8.14195e-06	7.26502e-06	7.12494e-06	1.04772e-05	8.03329e-06	1.36323e-05	7.29671e-06	8.80258e-06	1.0077e-05		0.000150572	0.000275272	0.000120464	0.000168892	8.94706e-05	9.39161e-05	0.000171094	7.16442e-05	0.000120056	0.000109023	9.09547e-05	0.000171104		0.000701707	0.00103225	0.000247652	0.000485036	0.000351788	0.00040931	0.000949508	0.000274657	0.000770446	0.000341562	0.000436685	0.00043333		8.48213e-06	1.19816e-05	1.18022e-05	1.4206e-05	1.11617e-05	1.17976e-05	1.82413e-05	9.82634e-06
PC	PC(32:0)	PC(16:0/16:0)	0.00106463	0.00063572	0.000590422	0.000613815	0.00087391	0.000453118	0.000964811	0.00118694	0.000952151	0.000705899	0.000838081	0.00092044		0.021649	0.0210911	0.013043	0.0184704	0.0133037	0.00522449	0.0154076	0.0179692	0.00976311	0.014127	0.0139195	0.018744		0.0482031	0.0443061	0.0389681	0.0323944	0.0229235	0.0250159	0.0426391	0.0418707	0.0435723	0.0346318	0.0266514	0.0295588		0.0011594	0.000981944	0.000933613	0.000906181	0.00103123	0.000686034	0.00161534	0.00128742
PC	PC(32:1)	PC(16:0/16:1)	0.000501428	0.000397735	0.000184117	0.000145815	0.000555111	0.000111757	0.000508418	0.00203697	0.000549658	0.000160672	0.00049675	0.000475342		0.00983728	0.0137351	0.00515369	0.00510637	0.00947468	0.00167696	0.00906793	0.0329142	0.00745694	0.00395519	0.0084624	0.00946522		0.0163951	0.018319	0.00955658	0.00587221	0.0111378	0.00489284	0.0161946	0.0518671	0.018132	0.00557036	0.00728372	0.010838		0.000454697	0.000473956	0.000210038	0.000177462	0.000583721	0.000138029	0.000688947	0.00182917
PC	PC(32:2)	PC(14:0/18:2)	0.000118679	6.14405e-05	2.387e-05	4.09383e-05	0.000102878	3.304e-05	9.88162e-05	0.000104102	0.000125314	4.90205e-05	0.000120922	0.000163783		0.00336073	0.00282546	0.00113795	0.0016732	0.00199119	0.00058283	0.00239418	0.00273678	0.00214803	0.00174035	0.00354342	0.00654694		0.00539138	0.00625519	0.00184236	0.00228569	0.00281238	0.00225894	0.00389853	0.00345628	0.00540795	0.00225927	0.00358803	0.00561648		0.000139693	9.6414e-05	3.41821e-05	4.43726e-05	8.6371e-05	5.07987e-05	0.000138722	9.45978e-05
PC	PC(33:0)	-	9.26161e-06	9.90828e-06	8.18269e-06	7.97041e-06	5.21329e-06	7.44793e-06	9.52045e-06	7.88603e-06	1.28845e-05	7.64626e-06	8.48747e-06	1.00694e-05		0.000201004	0.000256668	0.000104469	0.000162913	8.45858e-05	8.98638e-05	8.48957e-05	8.06165e-05	0.000117772	0.000145734	0.000101504	0.000156152		0.000634014	0.000684763	0.000355581	0.000413936	0.000257021	0.000426203	0.000525824	0.000243251	0.00036687	0.000314935	0.000422876	0.000313735		8.80693e-06	1.01991e-05	1.14107e-05	1.44598e-05	9.02691e-06	1.11485e-05	1.23883e-05	9.83971e-06
PC	PC(33:1)	PC(16:0/17:1), PC(15:0/18:1)	0.000100594	7.89203e-05	1.90522e-05	4.02787e-05	7.88465e-05	3.86073e-05	0.000108943	0.000138327	9.49424e-05	3.25231e-05	9.57387e-05	6.3052e-05		0.00260568	0.00356163	0.000756291	0.00159362	0.00150104	0.000582173	0.00244678	0.00300266	0.00151649	0.00119585	0.00258618	0.00209642		0.00509468	0.00751108	0.00208765	0.0029238	0.00233267	0.00242234	0.00521328	0.00525588	0.00482408	0.00188973	0.00368753	0.00273018		0.000107697	0.000117236	2.62577e-05	4.73e-05	7.37497e-05	4.77042e-05	0.000152212	0.000125055
PC	PC(33:2)	PC(15:0/18:2)	0.000100258	3.75573e-05	3.29392e-05	6.08981e-05	5.61938e-05	5.6745e-05	0.000107907	3.87092e-05	8.23836e-05	5.5001e-05	7.04158e-05	0.00010456		0.00288148	0.00187919	0.00125064	0.00207025	0.00115546	0.000930637	0.00241568	0.000928004	0.0013177	0.00205075	0.00204218	0.00327782		0.00423837	0.00340013	0.00217851	0.00264136	0.00158595	0.00302274	0.00432105	0.0012367	0.00354304	0.00229561	0.00212901	0.00315349		0.000112544	6.12774e-05	5.16558e-05	7.10213e-05	5.60623e-05	7.27744e-05	0.000161342	3.439e-05
PC	PC(34:0)	PC(16:0/18:0)	0.000247503	0.000101778	0.000161922	0.000134116	0.000185822	0.000113523	0.000185623	0.000202083	0.000176491	0.000145859	0.000175219	0.000206364		0.00605351	0.00442742	0.00394178	0.004079	0.00303975	0.00145621	0.00309801	0.00374638	0.00235817	0.00435086	0.00409447	0.00598282		0.0131924	0.0111046	0.0128657	0.00844078	0.00683606	0.0093019	0.00952302	0.00947232	0.0105863	0.00994503	0.0072939	0.00862295		0.000306548	0.000191659	0.000266027	0.000182411	0.000230811	0.000199912	0.00031978	0.000253767
PC	PC(34:1)	PC(16:0/18:1)	0.0136496	0.00961173	0.00926162	0.00879887	0.00982955	0.00629215	0.0119982	0.024609	0.0135817	0.00714696	0.0114221	0.0114043		0.241326	0.285848	0.21001	0.264618	0.173197	0.0911192	0.192811	0.358452	0.179007	0.176566	0.195579	0.197964		0.379004	0.364452	0.358015	0.262945	0.173757	0.192609	0.313869	0.53081	0.36541	0.238198	0.22252	0.222793		0.0136006	0.012598	0.0125417	0.0123422	0.0126005	0.00896219	0.0179659	0.0257388
PC	PC(34:2)	PC(16:0/18:2)	0.0260898	0.0150867	0.0218626	0.0181847	0.0174975	0.0184354	0.0246553	0.0272586	0.0271418	0.0179374	0.022595	0.0270391		0.480356	0.459473	0.482519	0.56721	0.298343	0.270682	0.386539	0.404985	0.361582	0.43512	0.347096	0.415686		0.646149	0.512341	0.719468	0.463753	0.255071	0.451989	0.560717	0.551118	0.630101	0.5321	0.379824	0.444336		0.025709	0.0193866	0.0293559	0.0266606	0.0203402	0.0264357	0.0354866	0.0288623
PC	PC(34:3)a	PC(16:1/18:2)	0.000360908	6.96621e-05	0.000146205	0.000138605	0.000274279	9.45001e-05	0.000155119	0.000334219	0.000155606	0.000213399	0.000166905	0.000327499		0.0109741	0.00308771	0.00538031	0.00608552	0.00505034	0.00151379	0.00556202	0.0102841	0.00358309	0.00976658	0.00857879	0.0158613		0.0107577	0.005175	0.007569	0.00444484	0.00432867	0.00324089	0.00586977	0.00704934	0.0058433	0.00437239	0.0037877	0.00821306		0.000354514	0.000113481	0.000184996	0.000245977	0.000243956	8.89261e-05	0.000262114	0.000401427
PC	PC(34:3)b	PC(16:0/18:3)	0.000480456	0.000194996	0.000172952	0.000127447	0.000183587	0.00018342	0.000174132	0.000459919	0.000369818	0.000137945	0.000267624	0.000450994		0.0132234	0.00911362	0.0053372	0.00534269	0.00521937	0.00317317	0.00420501	0.00805891	0.00574769	0.00564892	0.00530629	0.0118104		0.0217665	0.01829	0.0084981	0.00825248	0.00695844	0.0101665	0.00913881	0.0140507	0.0141741	0.00885835	0.00757757	0.0131962		0.00046115	0.000297741	0.000226661	9.39414e-05	0.000165618	0.000253789	0.000231662	0.00057026
PC	PC(34:3)c	-	0.000111082	5.82514e-05	1.99298e-05	4.37827e-05	0.000136053	1.22225e-05	0.000263647	0.000328322	0.000168346	4.8349e-05	6.43583e-05	8.36347e-05		0.00203266	0.00247696	0.00150165	0.00196172	0.00268379	0.000538633	0.00702808	0.00759002	0.00289215	0.00159782	0.00199477	0.00352111		0.0024931	0.00513074	0.000199729	0.000963206	0.00297363	0.00159407	0.0100006	0.00966059	0.00710617	0.00141964	0.00157648	0.00269803		0.000131568	6.02941e-05	2.26318e-05	4.38856e-05	0.000111179	3.43278e-05	0.000339274	0.000156389
PC	PC(34:4)	PC(14:0/20:4)	2.67191e-05	2.0126e-05	1.03203e-05	1.13178e-05	3.83947e-05	1.05313e-05	1.21701e-05	1.67329e-05	1.91222e-05	9.83032e-06	1.86678e-05	1.75745e-05		0.000955121	0.00143683	0.000146047	0.000261544	0.000958298	0.000133433	0.000540126	0.000664966	0.000590814	0.000444822	0.000963763	0.00131256		0.00119881	0.00250772	0.000226754	0.00031986	0.000999395	0.000387999	0.000706098	0.000563539	0.0013243	0.000302599	0.000675398	0.000813411		2.74599e-05	4.33501e-05	1.54833e-05	1.91588e-05	2.98029e-05	1.57967e-05	2.294e-05	1.99456e-05
PC	PC(35:1)	PC(17:0/18:1)	0.000156587	0.000102429	7.32103e-05	0.000101874	0.000115302	8.74197e-05	0.000160204	0.000150267	0.000145544	6.87928e-05	0.000175867	0.000117942		0.00424833	0.00478009	0.00221313	0.00372308	0.00211267	0.00128171	0.003416	0.00325074	0.00241571	0.00248553	0.00444173	0.00362934		0.00749502	0.0092553	0.0047703	0.00546409	0.00289656	0.00524828	0.00734165	0.00511508	0.00643662	0.00360197	0.0057496	0.00404363		0.00015627	0.000165316	9.36732e-05	0.000134324	0.000109205	0.000124031	0.000235106	0.000132197
PC	PC(35:2)a	PC(17:0/18:2)	0.000253671	8.45672e-05	5.2337e-05	8.03643e-05	8.63497e-05	0.000127678	0.000149698	8.35494e-05	0.000125765	6.69458e-05	0.000161836	0.000125936		0.00807604	0.0045009	0.00172655	0.00379011	0.0020711	0.00211213	0.00405178	0.0023497	0.00225817	0.00316427	0.00554018	0.00617965		0.0179644	0.00753141	0.004389	0.00782519	0.00330514	0.00996328	0.0100483	0.00408584	0.00862083	0.00574465	0.00820663	0.00718399		0.000281237	0.000131792	5.50357e-05	0.000112858	7.78444e-05	0.000167966	0.000220078	8.1602e-05
PC	PC(35:2)b	PC(17:0/18:2)	0.000369009	0.000173355	0.000249261	0.000276666	0.000215328	0.000373856	0.000444595	0.000209191	0.000379621	0.000268595	0.00039856	0.000427569		0.0101141	0.0071578	0.00768329	0.0109115	0.0041623	0.00610412	0.0100185	0.00473987	0.00593089	0.00813601	0.00952648	0.0118977		0.0156197	0.0128315	0.0143881	0.0133523	0.00509664	0.0176303	0.0163378	0.0070453	0.0151076	0.0118611	0.0109027	0.0117585		0.000421542	0.000240039	0.000335657	0.000360321	0.000204873	0.000509603	0.000640799	0.000185759
PC	PC(35:4)	PC(15:0/20:4)	2.96259e-05	2.23692e-05	8.28953e-06	1.91265e-05	3.97602e-05	1.7006e-05	2.59027e-05	8.38675e-06	2.31726e-05	1.7335e-05	2.26071e-05	2.15343e-05		0.00104413	0.00130608	0.000265964	0.000831286	0.000893925	0.000294754	0.000809395	0.000309245	0.000463974	0.000870862	0.000838628	0.00092437		0.00123997	0.00225093	0.000433875	0.000839357	0.00099233	0.000868702	0.00105125	0.000259683	0.00119187	0.000874153	0.000678351	0.000831835		3.97892e-05	4.2004e-05	1.19944e-05	1.63111e-05	2.9128e-05	1.45524e-05	3.96538e-05	1.04681e-05
PC	PC(36:0)	-	8.66969e-06	8.4668e-06	7.32017e-06	7.3359e-06	7.58349e-06	6.33744e-06	7.45427e-06	7.18174e-06	1.10437e-05	6.73091e-06	7.66818e-06	8.94756e-06		0.000268774	0.000140283	0.000115716	0.000209286	0.000104022	8.11979e-05	9.71637e-05	7.25031e-05	0.00013072	0.000309173	0.000187077	0.000331801		0.000605821	0.000402358	0.000660323	0.000486177	0.00031624	0.000471207	0.000267223	0.000321135	0.000478047	0.000564466	0.00027968	0.000475188		1.1204e-05	8.45698e-06	1.01982e-05	1.34805e-05	9.25692e-06	9.94456e-06	1.08696e-05	8.42477e-06
PC	PC(36:1)	PC(18:0/18:1)	0.00323986	0.00203936	0.00247411	0.00193393	0.00243814	0.00169609	0.002734	0.00612967	0.00353074	0.00187067	0.00289933	0.00249318		0.0741139	0.0740819	0.0668562	0.062799	0.0453047	0.0252664	0.052985	0.106489	0.0542584	0.056562	0.0632252	0.0615648		0.112275	0.112187	0.117341	0.0727968	0.0506934	0.0712449	0.0883619	0.154469	0.115557	0.0739369	0.0720717	0.0638272		0.00338288	0.00298003	0.00321283	0.0025024	0.00267196	0.00249843	0.00417447	0.00597876
PC	PC(36:2)	PC(18:0/18:2)	0.0180744	0.00968771	0.0157949	0.0116811	0.0115916	0.0142444	0.0162333	0.0174895	0.0201759	0.0141663	0.015794	0.0186776		0.32899	0.314467	0.373382	0.366312	0.232548	0.210969	0.275519	0.273806	0.278045	0.376663	0.304963	0.355752		0.483506	0.426935	0.612539	0.367841	0.223749	0.400049	0.447553	0.381818	0.535144	0.461402	0.31791	0.373013		0.0180813	0.0131076	0.0217103	0.0170728	0.0145269	0.0204948	0.0246334	0.0179638
PC	PC(36:3)a	-	0.00542441	0.00143171	0.00467072	0.00255144	0.0022142	0.00264488	0.00423492	0.00389981	0.00307807	0.00287819	0.00229591	0.0038591		0.130409	0.0560874	0.132841	0.0972273	0.0492391	0.0527349	0.0845462	0.0769996	0.0551238	0.123273	0.0631974	0.094597		0.127746	0.0748384	0.157635	0.0720621	0.0388519	0.0783129	0.090351	0.0794076	0.0925471	0.0911413	0.0507282	0.0717805		0.00608163	0.00210282	0.00598048	0.00352725	0.00250531	0.00394548	0.00542557	0.00393566
PC	PC(36:3)b	PC(16:0/20:3), PC(18:0/18:3)	0.00414335	0.00296977	0.00247899	0.00338306	0.00544215	0.00229627	0.00361184	0.00617114	0.00666286	0.00301217	0.00424854	0.00475862		0.105608	0.108969	0.0762275	0.124257	0.108801	0.0334363	0.0808974	0.115886	0.109916	0.0973259	0.0967017	0.128724		0.14621	0.172219	0.136967	0.130993	0.10284	0.0812194	0.131234	0.167255	0.216892	0.133989	0.10431	0.124401		0.00452483	0.00443678	0.00330253	0.00484151	0.00611377	0.00294111	0.00535592	0.00609415
PC	PC(36:4)a	PC(18:2/18:2)	0.00208613	0.000376761	0.00149825	0.00110952	0.000956388	0.00132028	0.00257378	0.00128099	0.00126466	0.00117708	0.000894584	0.00163341		0.0575157	0.0167792	0.0518393	0.0502603	0.0218518	0.0248884	0.0627813	0.0331091	0.0255491	0.0516369	0.0333909	0.0542593		0.069197	0.0252271	0.0670252	0.0385592	0.0189854	0.0501616	0.068052	0.0301543	0.038181	0.0426471	0.0222982	0.0403184		0.00242112	0.000605496	0.00209562	0.00158457	0.000948833	0.00192231	0.00364602	0.00131544
PC	PC(36:4)b	PC(16:0/20:4)	0.0139365	0.0104987	0.00865997	0.0102954	0.0125966	0.00853159	0.0100221	0.0129871	0.0111912	0.00997369	0.0114472	0.0107044		0.281245	0.358363	0.230392	0.320748	0.250406	0.141899	0.190475	0.229224	0.199169	0.28564	0.218723	0.217207		0.335472	0.356559	0.300504	0.25489	0.190427	0.219918	0.241304	0.272042	0.313059	0.290868	0.200227	0.205465		0.0147194	0.0149676	0.0116313	0.0152763	0.0167998	0.0124801	0.0150859	0.0133535
PC	PC(36:5)a	PC(18:2/18:3)	5.23458e-05	1.32724e-05	1.47217e-05	1.49269e-05	1.07294e-05	1.41982e-05	4.97431e-05	9.80881e-06	1.56211e-05	2.1244e-05	1.29672e-05	4.33516e-05		0.00229872	0.000261036	0.00088398	0.000813167	0.000500595	0.000435566	0.00129365	0.000455808	0.000274273	0.00145582	0.000547339	0.00309815		0.00201168	0.000633388	0.00122389	0.000791182	0.000356055	0.000977506	0.0013499	0.000476117	0.000511539	0.000998595	0.000278439	0.00170218		7.82195e-05	1.19899e-05	1.91361e-05	2.51282e-05	1.42488e-05	2.26744e-05	6.7677e-05	1.16187e-05
PC	PC(36:5)c	PC(16:0/20:5)	0.000912823	0.000316375	0.000201874	0.000181034	0.000826833	0.000159421	0.000368837	0.000788255	0.000590143	0.000194225	0.000369263	0.000450379		0.0263788	0.0147431	0.00831994	0.00836244	0.0187571	0.00328939	0.0103361	0.0180636	0.0110475	0.00978483	0.0127239	0.0177589		0.0326314	0.0241821	0.0110461	0.0085166	0.0174317	0.00822649	0.0129295	0.0189961	0.0217835	0.00873079	0.0100843	0.014359		0.00104961	0.000500945	0.000287668	0.000228722	0.000786522	0.000212543	0.000548321	0.000782573
PC	PC(37:2)	PC(18:2/19:0)	5.21251e-05	1.89122e-05	3.7303e-05	2.85475e-05	2.8352e-05	2.92421e-05	6.43765e-05	3.38581e-05	2.55294e-05	2.99094e-05	3.31116e-05	4.27115e-05		0.00136979	0.000785974	0.0011243	0.00134414	0.000530398	0.000474483	0.00157146	0.000860439	0.000620277	0.00113094	0.000935824	0.00156063		0.00250632	0.00166062	0.0022506	0.00175922	0.000817361	0.00204004	0.00271586	0.0011515	0.00150464	0.00161456	0.00111752	0.0014712		4.64751e-05	2.23251e-05	4.28857e-05	3.22944e-05	1.71915e-05	4.52853e-05	9.77452e-05	1.98118e-05
PC	PC(37:3)a	PC(-/20:3), PC(18:2/-)	2.84289e-05	1.43046e-05	1.42545e-05	1.18321e-05	1.50553e-05	1.03116e-05	1.3724e-05	1.1834e-05	1.85993e-05	1.1279e-05	2.12799e-05	1.40721e-05		0.00108509	0.000471067	0.000297091	0.000541175	0.000392243	0.000205464	0.000651006	0.000309937	0.000454618	0.000465039	0.000729984	0.000925102		0.00139157	0.000999027	0.000639971	0.000739754	0.000463737	0.000901684	0.000966755	0.000339439	0.000956871	0.000488173	0.000642334	0.000735333		3.01471e-05	1.51249e-05	1.7567e-05	2.50124e-05	1.40171e-05	1.62358e-05	1.95958e-05	1.54926e-05
PC	PC(37:3)b	-	1.2607e-05	1.0172e-05	9.94366e-06	1.44671e-05	1.33471e-05	9.54318e-06	1.63148e-05	9.18146e-06	2.40638e-05	9.01293e-06	1.55989e-05	1.40804e-05		0.000391987	0.00032924	0.00028265	0.000524626	0.000321174	0.000161657	0.000356623	0.000120539	0.000421163	0.000414921	0.000462693	0.000583234		0.000483748	0.000508016	0.000370333	0.000562463	0.000323439	0.000519587	0.000639522	0.000141267	0.000917583	0.000385751	0.000481084	0.000533851		1.11665e-05	1.27296e-05	1.31945e-05	1.5315e-05	1.02797e-05	1.9496e-05	2.75554e-05	1.09648e-05
PC	PC(37:4)	PC(17:0/20:4)	0.00013748	0.00010157	6.70161e-05	0.000122508	0.000150713	0.00010534	0.000131429	6.58663e-05	0.00011863	0.000116005	0.000131124	0.000107935		0.00432116	0.00474113	0.00268293	0.00595473	0.00346831	0.002167	0.00374346	0.00155094	0.00239573	0.00580974	0.00480548	0.00499061		0.00677736	0.0081157	0.00500214	0.00767237	0.00375325	0.00704727	0.00688602	0.00257658	0.00638161	0.00757491	0.00336857	0.00505646		0.000160222	0.000159242	9.72111e-05	0.000166713	0.000135094	0.000154387	0.000208346	5.33802e-05
PC	PC(38:2)	PC(18:2/20:0), PC(18:0/20:2)	0.000193011	9.12268e-05	0.000150795	9.68732e-05	0.000214358	0.000108711	0.000125442	0.000235435	0.000264048	0.000134093	0.000171668	0.000202068		0.00537545	0.00505789	0.00504671	0.00395279	0.00432707	0.00151723	0.003521	0.00622626	0.00380647	0.00547167	0.00469308	0.00619401		0.00899352	0.00882094	0.009609	0.00605145	0.00563969	0.00682844	0.0051983	0.00829919	0.00900641	0.00695878	0.00587334	0.00653313		0.000242762	0.000176504	0.000223364	0.000139224	0.000215208	0.000116285	0.00022172	0.000250213
PC	PC(38:3)	PC(18:0/20:3)	0.00191053	0.00139994	0.00149975	0.00164867	0.00293336	0.00128468	0.00179366	0.00241607	0.00391654	0.00176624	0.0021345	0.0026067		0.0497226	0.0556857	0.0465383	0.0650854	0.0597406	0.019569	0.0392926	0.0502759	0.0659637	0.0603669	0.0538919	0.0736381		0.0716509	0.0887608	0.0762777	0.0709223	0.0645693	0.0559075	0.0627226	0.0667724	0.12711	0.0732278	0.0538457	0.0725646		0.00205407	0.00217432	0.00207369	0.00241495	0.00330775	0.00183992	0.00278895	0.00244125
PC	PC(38:4)a	-	0.000310907	9.92605e-05	0.000180938	0.000189316	0.000398233	0.000105291	0.000227839	0.000358431	0.000377909	0.000175693	0.000197458	0.000280019		0.0101374	0.00616267	0.00801519	0.0074115	0.0102594	0.00225719	0.00640645	0.0108331	0.00858107	0.00966627	0.00775468	0.0135183		0.0153016	0.0120577	0.0131884	0.0116277	0.0106208	0.00757544	0.00812341	0.0129466	0.0199877	0.0130421	0.00734371	0.0137591		0.000317612	0.000165012	0.00026825	0.000237686	0.000380825	0.000158675	0.000320819	0.000332618
PC	PC(38:4)b	PC(18:1/20:3), PC(16:0/22:4)	0.000862231	0.000324621	0.000373915	0.000450292	0.000893903	0.000317925	0.000498668	0.00102679	0.000821517	0.000363552	0.000517665	0.000556249		0.0247267	0.0150721	0.0128493	0.0194161	0.019028	0.00541108	0.0132676	0.0246628	0.0153771	0.0140898	0.0157501	0.019578		0.0337516	0.0230935	0.0193858	0.0199299	0.0188771	0.0135475	0.0181109	0.0302896	0.0327947	0.0152981	0.0149203	0.0169676		0.00101955	0.000527595	0.000519525	0.000634454	0.000899258	0.000448228	0.000759464	0.000959992
PC	PC(38:4)c	PC(18:0/20:4)	0.00823058	0.00640664	0.00566626	0.0069822	0.00831624	0.0060297	0.00590904	0.00538624	0.00817412	0.00807242	0.00671032	0.00734332		0.164379	0.210845	0.151967	0.240419	0.173542	0.101225	0.112496	0.0942633	0.134394	0.238565	0.138915	0.156404		0.211884	0.231745	0.198338	0.187153	0.133628	0.163723	0.1457	0.109838	0.201839	0.240591	0.12406	0.143158		0.00861203	0.00870237	0.00790257	0.0103933	0.0107908	0.00863665	0.00910605	0.00553332
PC	PC(38:5)a	PC(18:1/20:4), PC(16:0/22:5)	0.00295258	0.00134199	0.00168963	0.00170011	0.00253422	0.0014434	0.00192727	0.00204366	0.00234685	0.00173811	0.00186389	0.00235496		0.0696365	0.0581441	0.054696	0.0762921	0.05683	0.0265383	0.0441474	0.0429934	0.0439794	0.0678887	0.0480512	0.066201		0.0790933	0.0582617	0.0667914	0.0515558	0.0406896	0.0433672	0.0494002	0.0408494	0.0669456	0.0561194	0.0383309	0.0541724		0.00330401	0.00215175	0.00240031	0.0028139	0.00298122	0.00209178	0.00295646	0.00205459
PC	PC(38:5)b	PC(16:0/22:5), PC(18:0/20:5)	0.000968769	0.00039419	0.000363048	0.000461837	0.000974247	0.000342203	0.000560126	0.000955691	0.000886844	0.000461667	0.000490653	0.000621244		0.0248179	0.0171735	0.0117586	0.0184845	0.0211672	0.00592759	0.014883	0.0213518	0.0170774	0.0195007	0.0137128	0.0207383		0.0335798	0.0241585	0.0174371	0.0183802	0.0187833	0.0139513	0.0205704	0.0237816	0.0321483	0.0195765	0.0122046	0.0180566		0.00108027	0.000624107	0.000502549	0.000641511	0.00104729	0.000493591	0.00092713	0.000940453
PC	PC(38:6)a	PC(18:2/20:4), PC(18:1/20:5)	0.000613631	0.000253837	0.000330936	0.000335736	0.000594159	0.000443754	0.000482119	0.000426545	0.000470635	0.000408898	0.000415249	0.000512963		0.0197367	0.0122125	0.0143523	0.0157043	0.0168589	0.00904997	0.0147906	0.0119631	0.0110742	0.0231136	0.0162886	0.0233546		0.0179032	0.0160438	0.0142861	0.0112106	0.00990408	0.0157093	0.0131452	0.00853268	0.0131967	0.014709	0.00946845	0.0137897		0.000768999	0.00035909	0.000485131	0.000469275	0.000646522	0.000603346	0.000761003	0.000534891
PC	PC(38:6)b	PC(16:0/22:6)	0.00261115	0.00190336	0.00182286	0.00218676	0.00216863	0.00153394	0.0021911	0.00182967	0.00211307	0.00246545	0.00158393	0.00214609		0.0670582	0.0787621	0.0601156	0.0834553	0.0479461	0.0280398	0.0483094	0.0415045	0.0363265	0.0940133	0.0437344	0.065583		0.081681	0.0957264	0.0789166	0.0704952	0.0413114	0.0535314	0.0617558	0.0435241	0.0643968	0.0892483	0.0365734	0.0544293		0.00299118	0.00303167	0.0027426	0.00328945	0.00244816	0.00233382	0.00337015	0.00190687
PC	PC(39:4)	PC(19:0/20:4)	1.44797e-05	1.0046e-05	7.82486e-06	1.05945e-05	1.06539e-05	7.54827e-06	9.98168e-06	8.42976e-06	1.30136e-05	7.33031e-06	8.81821e-06	1.03822e-05		0.000459703	0.000231399	0.000246148	0.000580791	0.000301612	9.26118e-05	0.000262034	0.000117822	0.000123776	0.000551124	0.00034641	0.000421437		0.000591163	0.000592638	0.000462435	0.000587262	0.000280894	0.000488231	0.000519443	9.2853e-05	0.000298676	0.000572876	0.000243257	0.00032835		1.12919e-05	9.80195e-06	1.15234e-05	1.48369e-05	9.15956e-06	1.1761e-05	1.63277e-05	1.03419e-05
PC	PC(39:5)	-	1.04433e-05	1.04826e-05	9.23109e-06	9.77786e-06	5.27927e-06	7.86753e-06	9.73442e-06	9.15371e-06	1.41449e-05	9.02627e-06	9.73929e-06	1.07129e-05		0.000442067	0.000246707	0.000183152	0.000272255	0.000265601	0.000106392	0.00036294	0.000108887	0.000147299	0.000439055	0.000394428	0.000690387		0.000762802	0.000705097	0.000394072	0.000668409	0.000395233	0.000546995	0.000709335	0.000135969	0.000686817	0.000501099	0.000432342	0.000698064		9.06253e-06	1.17438e-05	1.26534e-05	1.78279e-05	9.88567e-06	1.34801e-05	1.47106e-05	1.11001e-05
PC	PC(40:4)a	PC(18:0/22:4)	0.000435724	0.000160705	0.000180525	0.000233493	0.000497425	0.000160816	0.000236507	0.000494767	0.00039056	0.000227058	0.000262065	0.000291902		0.01234	0.00789274	0.00642865	0.0105042	0.0116391	0.00268684	0.00566285	0.0128797	0.00715607	0.00931996	0.00787278	0.0113985		0.0186795	0.0146532	0.0103027	0.0110887	0.0122345	0.00881764	0.00881041	0.015163	0.0155073	0.0101988	0.00786501	0.00998986		0.000470722	0.000291738	0.000260163	0.000307464	0.000490171	0.000239574	0.000354323	0.000470645
PC	PC(40:4)b	-	1.22884e-05	9.88946e-06	1.3039e-05	1.3181e-05	2.02374e-05	1.03952e-05	1.01991e-05	1.16456e-05	1.74738e-05	1.7662e-05	9.18862e-06	1.68871e-05		0.000724834	0.000348341	0.000552011	0.000670996	0.000346611	0.000151962	0.000430621	0.000317935	0.000346825	0.000920635	0.000391828	0.000604456		0.000809375	0.000602741	0.000781719	0.000591911	0.000359389	0.000565557	0.000542032	0.000362614	0.000586489	0.000884685	0.000369109	0.000507107		3.03822e-05	1.07764e-05	1.52219e-05	1.85406e-05	1.45826e-05	1.13823e-05	1.6589e-05	1.33225e-05
PC	PC(40:5)a	-	1.25717e-05	1.30194e-05	1.082e-05	1.0369e-05	1.83549e-05	1.23225e-05	1.10943e-05	3.13767e-05	1.65591e-05	1.05847e-05	1.81413e-05	1.59678e-05		0.000993538	0.000319642	0.000445952	0.000671959	0.000442081	0.000115941	0.000398518	0.00105171	0.000495526	0.000550526	0.000515111	0.000973027		0.00132794	0.000467695	0.000534885	0.000499763	0.00041612	0.000358415	0.000514778	0.00107853	0.000879997	0.000903379	0.00044984	0.000649833		3.26428e-05	1.40275e-05	1.59108e-05	2.01549e-05	2.39065e-05	1.63088e-05	2.38108e-05	1.74213e-05
PC	PC(40:5)b	PC(18:0/22:5)	0.000499871	0.00023511	0.000289193	0.000319544	0.000490427	0.000244232	0.000368501	0.000365882	0.00052186	0.000297755	0.000370689	0.000542165		0.0120615	0.00912233	0.0094471	0.0132057	0.0105723	0.00429717	0.00827958	0.007799	0.00955113	0.0116571	0.00995315	0.0158768		0.0163723	0.0125354	0.0127415	0.0120881	0.00966691	0.00939099	0.0121337	0.00944192	0.0175643	0.0116104	0.00914879	0.0142631		0.000539978	0.000348344	0.000419607	0.000473956	0.000574297	0.000362095	0.000619091	0.000360658
PC	PC(40:5)c	PC(18:0/22:5)	0.000216262	9.56502e-05	7.79765e-05	0.000114218	0.000240668	9.14028e-05	0.000157737	0.000271959	0.000256379	0.000138417	0.000114168	0.000167913		0.00604952	0.00426214	0.00327412	0.00546431	0.00554612	0.00161877	0.00413077	0.00667491	0.0049363	0.00703723	0.00402863	0.00690289		0.0087631	0.00743243	0.00492322	0.00623657	0.00620876	0.00507674	0.00690866	0.00787107	0.0100293	0.00754517	0.00386277	0.00592811		0.000233927	0.00014722	0.000109615	0.00016675	0.000251582	0.000127857	0.000276736	0.000256188
PC	PC(40:6)	PC(18:0/22:6)	0.000768166	0.000689053	0.000638843	0.000710853	0.000824772	0.000595351	0.000837701	0.000506678	0.000806878	0.00095479	0.00059299	0.000830674		0.0218737	0.0306486	0.0216815	0.0306316	0.0180528	0.0103287	0.0205795	0.0130337	0.0148153	0.0350897	0.0165279	0.0286475		0.0295103	0.0439497	0.0322377	0.0297739	0.0173405	0.0242168	0.0279313	0.0164047	0.0281924	0.0394525	0.015493	0.0248026		0.000921591	0.00110471	0.00093851	0.00101239	0.000858145	0.000811097	0.00126462	0.000505621
PC	PC(40:7)b	PC(18:1/22:6)	9.03115e-05	2.33968e-05	5.37375e-05	4.91392e-05	6.4328e-05	5.42027e-05	5.56444e-05	4.46496e-05	4.37654e-05	6.96491e-05	2.22283e-05	6.36495e-05		0.00318734	0.00161183	0.00239814	0.00245236	0.00203987	0.00104006	0.00170817	0.00144473	0.00128967	0.00389262	0.00118962	0.00286656		0.00207432	0.00128689	0.00191088	0.00123376	0.000826441	0.00120413	0.00121454	0.000632221	0.00110795	0.0018861	0.00050394	0.00131535		0.000106074	4.64075e-05	7.15588e-05	8.24963e-05	6.72028e-05	5.11339e-05	9.04752e-05	3.9026e-05
PC	PC(40:8)	PC(20:4/20:4)	2.34855e-05	1.6557e-05	1.53298e-05	1.52005e-05	4.12427e-05	1.23306e-05	1.72633e-05	1.84339e-05	2.14783e-05	1.6288e-05	1.44795e-05	2.18279e-05		0.00146438	0.000912107	0.000968149	0.00085342	0.00128108	0.00034514	0.000987279	0.00102749	0.000506323	0.00174692	0.00112042	0.00146268		0.00125679	0.00133457	0.000796833	0.000503939	0.000761693	0.000880544	0.000654207	0.000416026	0.000653937	0.000758746	0.000507937	0.000643042		5.08245e-05	1.88082e-05	1.96066e-05	2.68046e-05	3.16077e-05	2.85768e-05	2.09172e-05	2.33305e-05
PC+O	PC(34:1)+O	PC(16:0+O/18:1)	2.91512e-05	1.02504e-05	2.37012e-05	1.35947e-05	2.19823e-05	8.29136e-06	1.50755e-05	6.38516e-05	1.40379e-05	9.07726e-06	9.82585e-06	1.0907e-05		0.000762184	0.000411303	0.000792864	0.000409975	0.0003872	0.000106094	0.000462445	0.00117214	0.000130513	0.000412633	0.000318063	0.000351954		0.00138592	0.00099553	0.0014455	0.000912857	0.000598704	0.000661185	0.00091338	0.00222821	0.000587265	0.000782254	0.000390954	0.000320982		2.9269e-05	1.26611e-05	2.56249e-05	1.77236e-05	1.90719e-05	2.68016e-05	2.89902e-05	7.53903e-05
PC+O	PC(34:2)+O	PC(16:0+O/18:2)	3.17604e-05	1.25112e-05	3.25171e-05	1.94716e-05	2.44641e-05	1.66561e-05	1.18947e-05	3.8034e-05	1.69036e-05	1.71027e-05	1.33816e-05	1.96689e-05		0.000998599	0.000335304	0.00107137	0.000505764	0.000509872	0.000319567	0.000387198	0.000804529	0.000156423	0.000939907	0.000409859	0.000454188		0.001975	0.00123336	0.00226169	0.00103118	0.000923336	0.00165462	0.00104893	0.00158485	0.000667003	0.00147528	0.000632693	0.000576649		4.8334e-05	1.5004e-05	4.53157e-05	2.41476e-05	2.52439e-05	3.04805e-05	2.21784e-05	3.01615e-05
PCe	PCe(32:0)	PC(16:0e/16:0)	0.000125335	6.91519e-05	7.62296e-05	0.000104524	0.000124126	7.80639e-05	0.000122727	0.000129624	0.000111877	0.000124956	0.000118556	0.000114088		0.00294135	0.00247904	0.00132935	0.00344294	0.00163819	0.000758774	0.0016936	0.00222227	0.00108572	0.0026056	0.00212332	0.00248731		0.0081375	0.00879568	0.0059671	0.00876421	0.00473077	0.00641883	0.00745118	0.00658597	0.00719482	0.00840667	0.00528039	0.00492955		0.000134093	0.000114088	0.00010032	0.000165331	0.000128737	0.000125502	0.000185856	0.000150406
PCe	PCe(32:1)	PC(16:1e/16:0)	5.13392e-05	3.0837e-05	2.19147e-05	2.76454e-05	6.60151e-05	2.02086e-05	4.46589e-05	5.77831e-05	2.8094e-05	2.23076e-05	6.41585e-05	3.04491e-05		0.00296488	0.00253416	0.00151162	0.00211679	0.00168231	0.000764489	0.00184915	0.00237803	0.00114217	0.00192903	0.00195901	0.00243371		0.00795285	0.00878792	0.00444459	0.00520448	0.00412802	0.00512853	0.00619754	0.00529841	0.00539465	0.00456714	0.00366568	0.00346219		9.38246e-05	7.66798e-05	5.43187e-05	4.94508e-05	7.30896e-05	5.32252e-05	0.000112424	8.83118e-05
PCe	PCe(34:0)	PC(18:0e/16:0)	1.02862e-05	1.01404e-05	8.6429e-06	8.74012e-06	1.13726e-05	8.35186e-06	1.39405e-05	9.13689e-06	1.38697e-05	9.13842e-06	1.09049e-05	1.0959e-05		0.000427006	0.000238473	0.000109596	0.000278219	0.000182127	0.000107263	0.000231018	0.000296252	0.000173651	0.000423745	0.000278717	0.000306871		0.0011539	0.00127719	0.000734032	0.000930876	0.00061174	0.000905746	0.000898016	0.000702616	0.00110679	0.00123124	0.000591435	0.000595254		1.3973e-05	1.39836e-05	1.22343e-05	1.5371e-05	9.89874e-06	1.64329e-05	2.1867e-05	1.38206e-05
PCe	PCe(34:1)	PC(18:1e/16:0), PC(16:0e/18:1)	0.00031673	0.00015156	0.000251574	0.000227429	0.000275999	0.000176249	0.000295563	0.000287235	0.000220981	0.000301957	0.000203268	0.000241945		0.00805488	0.00687984	0.00708381	0.00882763	0.0049513	0.0026097	0.00575311	0.0061305	0.00361278	0.00922459	0.00569247	0.00730092		0.0163384	0.0158904	0.0172502	0.0146794	0.00855956	0.0129295	0.0134889	0.0107405	0.0126966	0.0164353	0.00831868	0.00881284		0.000346178	0.000245326	0.000333107	0.000309707	0.000271662	0.000272687	0.000434524	0.000274865
PCe	PCe(34:2)a	PC(16:0e/18:2)	0.00039679	0.000130624	0.000331429	0.0001605	0.000303793	0.000443243	0.000313716	0.000241682	0.000228453	0.000239714	0.000359717	0.00024441		0.0107689	0.00581223	0.00995607	0.00717308	0.00602368	0.00694249	0.00664497	0.00570277	0.00377297	0.00845377	0.00952098	0.00822749		0.0184571	0.010604	0.0192389	0.0103521	0.00768539	0.0217755	0.0130319	0.00867627	0.0107888	0.0121774	0.0106385	0.00836013		0.000490089	0.000211516	0.000440806	0.000250787	0.000315407	0.00061503	0.00048892	0.000239677
PCe	PCe(34:2)b	PC(16:1e/18:1)	0.000143909	6.32494e-05	8.08477e-05	7.74075e-05	0.000148053	6.45457e-05	0.000107364	0.000166981	8.52388e-05	8.05223e-05	0.000108617	8.97281e-05		0.00532552	0.00334033	0.00356708	0.00430887	0.00344963	0.00138108	0.00332318	0.00492467	0.00185131	0.00440057	0.00344122	0.00399466		0.00871856	0.007115	0.00698043	0.00610653	0.00438648	0.00512671	0.00634457	0.00705363	0.0052566	0.0053617	0.00390064	0.00400858		0.000187587	0.000114113	0.000126065	0.000126154	0.000149096	0.000110785	0.000198151	0.000180217
PCe	PCe(34:3)	PC(16:1e/18:2)	0.000716992	0.000247892	0.000339571	0.000346157	0.000518562	0.000349434	0.000417253	0.000465336	0.000418883	0.00030707	0.000516518	0.000366712		0.0241439	0.0121637	0.0140343	0.0148452	0.0119874	0.00799934	0.0135907	0.012998	0.00924406	0.0153328	0.0152225	0.0163076		0.0399818	0.0236049	0.0263804	0.024199	0.0142977	0.0223786	0.0217849	0.0182044	0.0235302	0.0182194	0.0164152	0.0151656		0.000946289	0.000407424	0.000571475	0.00055572	0.000534999	0.000573168	0.000764161	0.000486087
PCe	PCe(36:1)	-	1.88876e-05	1.27453e-05	1.51285e-05	1.35413e-05	1.45665e-05	1.39272e-05	1.93873e-05	1.65093e-05	1.59031e-05	1.4105e-05	1.18594e-05	1.4352e-05		0.000663693	0.00033675	0.000484902	0.000607921	0.000329807	0.000168793	0.000554829	0.000619218	0.000207572	0.000814394	0.000435875	0.000612988		0.00123515	0.00125936	0.00123454	0.00100809	0.000649261	0.00109091	0.00111801	0.000935494	0.00122433	0.0013903	0.000623234	0.000597376		2.0488e-05	1.18726e-05	1.51084e-05	1.75899e-05	1.24247e-05	1.80371e-05	2.99091e-05	1.43905e-05
PCe	PCe(36:2)a	PC(18:0e/18:2)	9.67293e-05	2.57201e-05	6.23185e-05	6.6088e-05	6.432e-05	0.000106098	0.000115589	8.09949e-05	0.00010348	7.32265e-05	8.27868e-05	7.28283e-05		0.00301359	0.00158803	0.00215229	0.00302056	0.00134631	0.0014998	0.00244989	0.00208654	0.00152536	0.00308193	0.00267507	0.00292005		0.00470584	0.00379215	0.00432824	0.00425176	0.00206072	0.00629639	0.00468602	0.00291496	0.00450061	0.00425088	0.00315329	0.00281934		0.000116741	6.11471e-05	8.13144e-05	9.40863e-05	6.92206e-05	0.000135754	0.000165179	8.3584e-05
PCe	PCe(36:2)b	-	1.35133e-05	1.15953e-05	9.61102e-06	9.47763e-06	1.60189e-05	8.10384e-06	1.15561e-05	8.94072e-06	1.50909e-05	8.39465e-06	1.18524e-05	1.17836e-05		0.000639507	0.000361951	0.000403641	0.000505966	0.0004578	0.000104444	0.000553238	0.00071485	0.000169537	0.00057169	0.000501943	0.000653411		0.00116077	0.00102668	0.0010013	0.00085675	0.000749021	0.000713139	0.00110708	0.000959557	0.00078915	0.000718605	0.000566117	0.000725983		1.42462e-05	1.04457e-05	1.2744e-05	1.7202e-05	1.34328e-05	1.32464e-05	2.0604e-05	1.50194e-05
PCe	PCe(36:3)a	PC(18:1e/18:2)	0.00011514	2.98999e-05	0.000102286	6.15486e-05	7.66982e-05	0.000124725	8.81126e-05	7.03865e-05	8.88463e-05	7.28257e-05	8.76857e-05	6.43484e-05		0.0033864	0.00155538	0.00400291	0.00266201	0.00192886	0.00247044	0.0024505	0.00162848	0.00179192	0.00348543	0.00308256	0.00175841		0.00408729	0.00217741	0.00487052	0.00253187	0.00100239	0.00492561	0.00282193	0.00143178	0.00270434	0.00301466	0.00211121	0.00180424		0.000131426	5.51084e-05	0.000146304	9.3512e-05	7.75399e-05	0.000182362	0.000143918	6.11997e-05
PCe	PCe(36:3)b	PC(16:0e/20:3)	5.44923e-05	3.17934e-05	4.59012e-05	3.34901e-05	7.61922e-05	6.76977e-05	4.80536e-05	5.02518e-05	6.44683e-05	5.13074e-05	9.37699e-05	5.14575e-05		0.00134504	0.00143463	0.00156239	0.0014712	0.00150993	0.00104688	0.000867372	0.00108381	0.000964811	0.00195031	0.00209686	0.00115427		0.00202072	0.00223841	0.00173333	0.00142404	0.00170846	0.00182953	0.00155242	0.00145291	0.00241137	0.00236815	0.00228086	0.00107134		5.34228e-05	4.69486e-05	6.74893e-05	4.41593e-05	8.75977e-05	8.36515e-05	6.99451e-05	5.24007e-05
PCe	PCe(36:3)c	PC(18:1e/18:2)	8.57002e-05	4.19514e-05	4.64663e-05	5.13215e-05	7.19059e-05	5.24661e-05	8.94151e-05	5.72297e-05	7.41014e-05	4.775e-05	9.862e-05	5.58422e-05		0.0034513	0.00243427	0.00217291	0.00352875	0.00195691	0.00141513	0.00297559	0.00211789	0.00204019	0.0029977	0.00331342	0.00345533		0.0063059	0.00586235	0.00410859	0.00466477	0.00270039	0.00525635	0.00529084	0.00262221	0.00501029	0.00322877	0.00367044	0.00316799		0.000117317	7.74373e-05	7.90306e-05	8.0711e-05	7.02206e-05	0.000102023	0.000163416	6.77324e-05
PCe	PCe(36:4)a	PC(16:0e/20:4)	0.00139689	0.000830273	0.000801915	0.000638573	0.00140699	0.00103013	0.000726206	0.00104026	0.000852151	0.00106793	0.00137481	0.00082485		0.0421229	0.0405126	0.0289967	0.030675	0.0337488	0.0188513	0.020176	0.0265285	0.0164343	0.0466659	0.0406687	0.0319005		0.0735668	0.0761239	0.058043	0.0423343	0.0416693	0.0576076	0.0336648	0.0360839	0.0403799	0.058651	0.0453207	0.0336506		0.00159376	0.00135581	0.00113243	0.000957136	0.0014697	0.00151566	0.00113569	0.00100326
PCe	PCe(36:4)b	-	5.59137e-05	2.60742e-05	3.40224e-05	2.34442e-05	6.60105e-05	2.62879e-05	3.86403e-05	4.32782e-05	5.07269e-05	3.5507e-05	7.08028e-05	3.36079e-05		0.00191549	0.00144159	0.00154384	0.00128888	0.00189676	0.00078595	0.00123693	0.00115128	0.0012377	0.00175985	0.00222896	0.00171728		0.00228769	0.00225499	0.00209395	0.00145661	0.00147308	0.00173682	0.00164553	0.00127771	0.00253353	0.00152923	0.00193194	0.001281		6.96591e-05	5.73886e-05	5.11121e-05	4.57801e-05	7.99952e-05	5.8408e-05	6.51657e-05	4.43052e-05
PCe	PCe(36:5)b	PC(16:1e/20:4)	0.0010866	0.000634757	0.000520009	0.000388499	0.00101747	0.000505126	0.000493734	0.000701823	0.00046581	0.000549213	0.00087558	0.000505421		0.032518	0.0297947	0.022442	0.0211272	0.0246253	0.0119512	0.0156546	0.0182169	0.0127253	0.030272	0.0261659	0.0206383		0.0426514	0.0411471	0.0298307	0.0191869	0.0188094	0.0252529	0.0197832	0.018784	0.0214366	0.0269412	0.0216738	0.0169192		0.00145094	0.00110282	0.000885876	0.000622813	0.00110585	0.000855942	0.000879231	0.000734134
PCe	PCe(37:4)	-	1.34275e-05	9.05197e-06	7.57833e-06	8.01832e-06	1.03967e-05	1.56108e-05	9.38719e-06	1.14574e-05	1.19905e-05	8.07799e-06	1.20639e-05	9.43729e-06		0.000484022	0.000490892	0.000161816	0.000233644	0.000296755	0.000314389	0.000255353	0.000229443	0.000143053	0.000491204	0.000506256	0.000295126		0.000587491	0.000757353	0.000190342	0.000403504	0.000283522	0.000809843	0.000420261	0.000189387	0.000402371	0.000437323	0.000510312	0.000223831		1.25915e-05	1.38735e-05	1.07125e-05	1.38599e-05	9.26705e-06	1.82317e-05	1.42116e-05	8.85028e-06
PCe	PCe(37:5)	PC(17:1e/20:4)	2.55156e-05	1.66317e-05	1.01243e-05	9.73797e-06	1.3786e-05	1.19966e-05	1.71227e-05	1.20304e-05	1.52514e-05	9.24879e-06	2.64203e-05	1.15391e-05		0.00115539	0.0011425	0.000202069	0.00050605	0.000416368	0.000426991	0.000491899	0.000493231	0.000212955	0.000667044	0.000946759	0.000629829		0.00170979	0.00205149	0.000404512	0.000504291	0.000407813	0.00115683	0.000821782	0.000521165	0.000687696	0.000586062	0.000826033	0.000474968		4.80905e-05	2.92553e-05	1.41071e-05	1.86069e-05	1.5304e-05	2.82872e-05	2.0464e-05	1.2814e-05
PCe	PCe(38:3)	-	4.26186e-05	1.50046e-05	1.68303e-05	3.74379e-05	2.04785e-05	1.61885e-05	3.98736e-05	3.29314e-05	3.87944e-05	4.02539e-05	3.84214e-05	5.06611e-05		0.00044605	0.000625503	0.00066956	0.000551185	0.000490503	0.000257987	0.000388257	0.00058924	0.000723179	0.000805445	0.000607919	0.000686906		0.000678918	0.000703192	0.00062334	0.000565819	0.000706768	0.000679797	0.000647122	0.00077044	0.00110418	0.000983894	0.000576112	0.000549951		3.74923e-05	2.45724e-05	2.06825e-05	4.65634e-05	3.34428e-05	2.71799e-05	6.28035e-05	3.46241e-05
PCe	PCe(38:4)a	-	1.35107e-05	9.92908e-06	2.14996e-05	8.78025e-06	3.34965e-05	1.47053e-05	1.23539e-05	1.89605e-05	2.05004e-05	2.25464e-05	3.10621e-05	1.39065e-05		0.000591679	0.000598032	0.000927533	0.00067726	0.000772975	0.000383506	0.000457179	0.000576206	0.000721848	0.00113015	0.00109574	0.00077739		0.000666694	0.000891616	0.0011332	0.000635675	0.000670592	0.000850667	0.000637903	0.000573263	0.000960092	0.000932084	0.000772076	0.000583643		1.48087e-05	1.00643e-05	2.62458e-05	1.52029e-05	3.25228e-05	1.78403e-05	1.98185e-05	1.83076e-05
PCe	PCe(38:4)b	-	0.000124128	6.04053e-05	6.7629e-05	6.62313e-05	0.000108321	6.08111e-05	7.61815e-05	8.68e-05	4.80803e-05	8.8839e-05	7.18257e-05	5.92512e-05		0.00389266	0.00283085	0.00230558	0.00301171	0.0023538	0.00101782	0.00185799	0.00204363	0.00123033	0.00407285	0.0022843	0.00236813		0.00555827	0.00488158	0.00360318	0.0033543	0.00272646	0.00312759	0.00298795	0.00257874	0.00276466	0.00483893	0.00230359	0.00197057		0.000160425	9.98812e-05	9.55446e-05	9.85963e-05	0.000104058	8.54291e-05	0.000126096	9.12753e-05
PCe	PCe(38:4)c	PC(18:0e/20:4)	0.000542573	0.000328286	0.000245765	0.000337278	0.000431205	0.00046228	0.000434485	0.000510902	0.000491689	0.0004897	0.000477214	0.000339257		0.0151675	0.0158905	0.00876519	0.0157552	0.010149	0.00760128	0.0100903	0.0126492	0.00951553	0.0195413	0.0143399	0.0136425		0.0224614	0.0271752	0.0139671	0.015838	0.0113203	0.0221252	0.0147003	0.0145582	0.0187786	0.0213438	0.0137	0.0117758		0.000609223	0.000571149	0.000333328	0.000479556	0.00042497	0.000634424	0.000620079	0.0004944
PCe	PCe(38:5)a	PC(18:1e/20:4)	0.00104597	0.000652066	0.000660394	0.000515411	0.000890324	0.000732174	0.00058381	0.000725361	0.000669575	0.000793183	0.000876022	0.000548439		0.030214	0.0303609	0.0242737	0.0230877	0.0216377	0.0158772	0.0160035	0.0181719	0.0143146	0.0353764	0.0278317	0.0211439		0.0337376	0.0380545	0.0301022	0.0192403	0.0160028	0.0273194	0.0155874	0.0159583	0.0211746	0.0286934	0.0204723	0.0149709		0.00118128	0.00100987	0.000930652	0.000699398	0.000923457	0.00111238	0.000873659	0.00068232
PCe	PCe(38:5)b	-	5.4503e-05	2.70525e-05	1.25679e-05	2.22615e-05	5.26609e-05	1.37057e-05	2.24311e-05	2.8051e-05	2.24442e-05	2.54567e-05	3.52694e-05	1.08323e-05		0.00184523	0.00147854	0.000941459	0.00134859	0.00120032	0.000468174	0.00080847	0.000904877	0.000695947	0.00156236	0.00108261	0.000886296		0.00258331	0.00215792	0.00118611	0.00121646	0.00108532	0.00100763	0.00117392	0.000996784	0.00124783	0.00138484	0.000841141	0.000709883		7.89373e-05	4.60489e-05	3.218e-05	3.11335e-05	5.95074e-05	3.51585e-05	5.57898e-05	3.75984e-05
PCe	PCe(38:5)c	PC(18:1e/20:4)	0.000198689	0.000130747	7.37936e-05	7.29637e-05	0.000202102	0.000111477	0.000120866	0.000125037	0.000122925	0.000104146	0.000196369	9.50969e-05		0.00824504	0.00752203	0.00402164	0.0052033	0.00520218	0.00276747	0.00434927	0.00392311	0.0036393	0.00685832	0.0072864	0.00544457		0.0110472	0.0126643	0.0055664	0.00504563	0.00475003	0.00739881	0.00624258	0.00430577	0.00667374	0.00621279	0.00600388	0.00426393		0.00027324	0.000245308	0.000126115	0.000113914	0.000197066	0.000182984	0.000232674	0.000116923
PCe	PCe(38:6)b	-	5.53315e-05	5.24666e-05	4.07001e-05	1.8058e-05	5.1793e-05	6.16572e-05	2.72367e-05	2.58695e-05	1.90356e-05	5.14784e-05	5.56476e-05	3.59265e-05		0.00135105	0.00235349	0.00127324	0.000903159	0.00119503	0.00102007	0.000633985	0.000581882	0.000450965	0.00223924	0.00166997	0.00110901		0.00185679	0.00361346	0.0015138	0.000939087	0.00112618	0.00223484	0.000909119	0.00071896	0.0011194	0.00256584	0.00159314	0.000990943		5.88643e-05	8.04897e-05	5.96047e-05	2.02952e-05	5.93338e-05	8.71375e-05	4.2713e-05	2.02066e-05
PCe	PCe(38:6)c	PC(18:2e/20:4), PC(16:1e/22:5)	0.000200313	0.000116353	8.74694e-05	7.36674e-05	0.000201701	8.48969e-05	8.89686e-05	9.63994e-05	9.40148e-05	9.5747e-05	0.000170103	9.1125e-05		0.00858642	0.00706105	0.0050549	0.00535866	0.00609107	0.00256931	0.00402268	0.00380894	0.003229	0.00775777	0.00799463	0.00680098		0.0112502	0.0121792	0.00675397	0.00579162	0.00532334	0.00716484	0.00553437	0.00375048	0.00627857	0.00732685	0.00645996	0.00524707		0.000286281	0.000215078	0.000147369	0.000112725	0.000202007	0.000153389	0.000186528	0.000104967
PCe	PCe(38:6)d	-	1.05133e-05	1.06551e-05	9.19675e-06	8.81338e-06	2.17888e-05	7.57322e-06	1.09359e-05	1.05521e-05	1.40749e-05	8.40143e-06	9.55684e-06	1.09821e-05		0.000680897	0.000358406	0.000341043	0.000341665	0.000613308	0.000105506	0.000305284	0.000480712	0.000177653	0.000646467	0.000477707	0.000511158		0.000993278	0.000822906	0.000407786	0.000419402	0.00054533	0.000522503	0.000525475	0.000459528	0.000593993	0.000545932	0.000391793	0.000347623		1.90729e-05	1.33112e-05	1.30224e-05	1.69022e-05	1.39183e-05	1.20936e-05	1.56153e-05	1.16452e-05
PCe	PCe(38:7)	-	3.08277e-05	2.63619e-05	1.98229e-05	8.63283e-06	2.9785e-05	1.91331e-05	1.24596e-05	9.96407e-06	1.3426e-05	2.8673e-05	3.24236e-05	1.39552e-05		0.00116998	0.00148555	0.00102357	0.000832575	0.000804436	0.000480278	0.000628731	0.000367895	0.000286265	0.00147812	0.000927165	0.000701173		0.0014721	0.00210928	0.00123831	0.000740785	0.000672245	0.00110365	0.000753169	0.000361591	0.000689174	0.00126913	0.000754386	0.000587013		4.94922e-05	5.17057e-05	3.73105e-05	1.57929e-05	3.2978e-05	3.4391e-05	3.08516e-05	1.39978e-05
PCe	PCe(40:4)a	PC(18:0e/22:4)	1.80977e-05	9.71938e-06	8.83339e-06	7.89856e-06	1.40708e-05	1.59123e-05	1.69103e-05	1.43469e-05	1.61302e-05	1.79074e-05	1.47212e-05	1.09589e-05		0.000902502	0.00061307	0.000459698	0.00078042	0.000424431	0.000150428	0.000568293	0.000585543	0.00030521	0.000894799	0.000562562	0.000607174		0.00153971	0.00126445	0.000885577	0.00103152	0.000597813	0.000991405	0.00112027	0.00068524	0.00093126	0.00105632	0.00055508	0.000534166		3.46573e-05	1.44372e-05	1.56813e-05	1.74281e-05	1.37779e-05	1.6124e-05	2.44919e-05	1.14607e-05
PCe	PCe(40:4)b	PC(20:0e/20:4)	5.65546e-05	2.35174e-05	2.21739e-05	3.5752e-05	3.70625e-05	3.32207e-05	5.84669e-05	5.26377e-05	4.97631e-05	6.1212e-05	3.90165e-05	2.49987e-05		0.00183123	0.00151566	0.00102003	0.00170439	0.00102137	0.000643171	0.00140347	0.00150562	0.00100724	0.00285814	0.00136293	0.00145943		0.00252157	0.00310314	0.00171181	0.00188222	0.00136374	0.00212491	0.00205676	0.00158337	0.002355	0.00321605	0.00131604	0.00118453		6.29742e-05	4.67793e-05	4.00372e-05	4.65935e-05	3.64001e-05	4.79072e-05	9.26841e-05	4.84443e-05
PCe	PCe(40:5)a	-	2.61718e-05	1.04348e-05	2.14592e-05	1.37027e-05	2.44317e-05	9.87474e-06	1.39367e-05	1.05574e-05	1.35691e-05	2.39829e-05	1.39566e-05	1.06045e-05		0.00114827	0.000742254	0.00109141	0.000965663	0.000593385	0.000225282	0.000545501	0.000542214	0.000351239	0.00121785	0.00090062	0.000714198		0.00139715	0.00118474	0.00128883	0.000925527	0.000528884	0.000671407	0.000749005	0.0004806	0.000498196	0.00101752	0.00058751	0.000418111		3.8309e-05	2.2385e-05	3.3594e-05	3.9566e-05	1.70744e-05	1.17409e-05	2.39714e-05	1.03954e-05
PCe	PCe(40:5)b	PC(20:1e/20:4), PC(18:0e/22:5)	9.01751e-05	5.01865e-05	3.73445e-05	4.76924e-05	5.81741e-05	4.22146e-05	6.14449e-05	7.07285e-05	6.15156e-05	6.97289e-05	5.375e-05	2.81902e-05		0.00275977	0.00272578	0.00146178	0.0027347	0.00141133	0.000812983	0.00164416	0.002294	0.0012618	0.00333012	0.00226286	0.00202236		0.00399049	0.00470685	0.00226127	0.00280327	0.00158789	0.00277309	0.00232902	0.00221296	0.00273686	0.00346847	0.00180859	0.00154275		9.85482e-05	8.65108e-05	5.7386e-05	6.50154e-05	5.15762e-05	6.54156e-05	9.4909e-05	6.76678e-05
PCe	PCe(40:6)b	PC(18:0e/22:6)	1.29551e-05	1.30846e-05	1.04565e-05	1.01053e-05	1.90042e-05	3.39152e-05	1.22364e-05	9.93844e-06	1.64111e-05	2.66303e-05	2.02871e-05	1.52349e-05		0.000840736	0.00114099	0.000713755	0.000759336	0.000504645	0.00054645	0.000590449	0.000456749	0.000313744	0.0014319	0.000972293	0.000841307		0.00113304	0.00191161	0.00108601	0.000880717	0.000558042	0.00169877	0.000902175	0.000511839	0.000801071	0.00151787	0.000790554	0.000784106		2.92897e-05	3.59716e-05	1.82282e-05	1.94675e-05	1.262e-05	4.62124e-05	2.35775e-05	1.50833e-05
PCe	PCe(40:7)	-	2.26671e-05	2.97394e-05	3.198e-05	1.11924e-05	2.63221e-05	2.88166e-05	1.42572e-05	1.06395e-05	1.72024e-05	3.36104e-05	2.93037e-05	1.55142e-05		0.00103614	0.00143278	0.00127543	0.000737744	0.000736428	0.000624946	0.000493184	0.000399635	0.00038132	0.00187308	0.00109353	0.000732357		0.000915787	0.0017398	0.00143915	0.000573496	0.000478402	0.00123499	0.000546783	0.000252119	0.000453075	0.00122872	0.000693184	0.000434092		3.63707e-05	4.65804e-05	4.80629e-05	2.18659e-05	3.28944e-05	3.71583e-05	2.28406e-05	1.13263e-05
PCe	PCe(42:3)	-	1.02872e-05	1.00309e-05	9.96347e-06	8.26355e-06	4.75622e-06	8.0035e-06	1.47606e-05	8.59929e-06	1.39633e-05	8.59819e-06	1.04065e-05	1.12726e-05		0.000110333	0.000167967	0.000215691	0.000319489	9.14927e-05	0.000104067	0.000330074	0.000156966	0.000147126	0.000583666	0.00021734	0.000288363		0.000318009	0.000357908	0.000651104	0.000629081	0.000261423	0.000296153	0.00070623	0.000223267	0.000262101	0.000718588	0.000250148	0.000250057		8.71076e-06	1.0469e-05	1.25477e-05	1.54847e-05	9.42924e-06	1.3299e-05	1.72364e-05	1.11014e-05
PCe	PCe(42:4)	PC(22:0e/20:4)	1.76578e-05	1.0404e-05	1.05644e-05	9.18187e-06	2.30715e-05	8.73686e-06	3.13363e-05	1.91243e-05	1.66827e-05	3.8272e-05	1.24819e-05	1.67553e-05		0.000949697	0.000695344	0.000596241	0.000790464	0.000534788	0.000322432	0.000886393	0.000623133	0.000547485	0.00161578	0.000678943	0.000797102		0.00117271	0.00145684	0.00107258	0.000985746	0.000709507	0.00101344	0.00143783	0.000698591	0.00114195	0.00167114	0.000620862	0.000605408		2.7219e-05	1.87046e-05	3.94045e-05	1.8322e-05	1.64921e-05	1.36751e-05	5.63494e-05	1.2236e-05
PCe	PCe(42:5)	PC(22:1e/20:4)	7.95259e-05	5.27319e-05	2.76208e-05	5.39712e-05	5.04426e-05	3.46129e-05	6.79066e-05	6.68796e-05	5.71505e-05	5.93881e-05	4.30363e-05	1.53289e-05		0.00272489	0.00244111	0.0013674	0.00265349	0.0012739	0.000629084	0.00194658	0.00205582	0.00134002	0.0038529	0.00195806	0.00151058		0.00364707	0.00479617	0.00234996	0.00290951	0.00152836	0.00223157	0.0026682	0.00209686	0.00239863	0.00354586	0.00156253	0.00113547		8.5683e-05	7.38279e-05	4.25791e-05	7.60335e-05	4.50175e-05	3.7246e-05	0.000101191	6.22505e-05
PCe	PCe(42:6)a	PC(22:2e/20:4)	3.97307e-05	1.16068e-05	9.60671e-06	3.52511e-05	3.12402e-05	8.57225e-06	3.32172e-05	2.25442e-05	1.80516e-05	3.66541e-05	2.59117e-05	1.26786e-05		0.00121146	0.00100292	0.000663996	0.0016831	0.000717617	0.000218208	0.000934697	0.000807993	0.000623834	0.00213647	0.00102863	0.000816819		0.00163647	0.00167421	0.000920221	0.00168337	0.00073046	0.00093991	0.00115122	0.000819057	0.00106341	0.00185366	0.000811251	0.000644648		4.68895e-05	3.36583e-05	1.35609e-05	3.90269e-05	2.08231e-05	1.33181e-05	4.7463e-05	1.63413e-05
PCe	PCe(42:6)b	-	1.21447e-05	1.21283e-05	1.00528e-05	9.50122e-06	5.33265e-06	8.6992e-06	1.12982e-05	9.55215e-06	1.58388e-05	9.4267e-06	1.04637e-05	1.28137e-05		0.000593051	0.000351266	0.0004487	0.000611804	0.000287031	0.000119456	0.000351446	0.000320804	0.000182405	0.000814612	0.000405951	0.000405243		0.000867204	0.00115978	0.000634183	0.000642596	0.000314617	0.000569336	0.000604404	0.000227579	0.000381508	0.000754499	0.000307603	0.000234936		2.41451e-05	1.25827e-05	1.33398e-05	1.68963e-05	1.0951e-05	1.37485e-05	1.54794e-05	1.19833e-05
PCe	PCe(44:5)	PC(24:1e/20:4)	7.48689e-05	4.72212e-05	6.09671e-05	7.05707e-05	7.64627e-05	4.36868e-05	0.000103732	6.22333e-05	6.39613e-05	0.000115545	5.98214e-05	2.92182e-05		0.00320746	0.00249128	0.00259194	0.00413889	0.00196099	0.000816385	0.00293263	0.00206903	0.00149934	0.00540921	0.00235848	0.00198473		0.00395249	0.00455745	0.00388739	0.00385885	0.00224159	0.00252121	0.00420905	0.00212872	0.00293302	0.00506059	0.00208694	0.00157355		9.41392e-05	8.26086e-05	8.12932e-05	9.72096e-05	6.80614e-05	6.87835e-05	0.000188848	6.59936e-05
PCe	PCe(44:6)a	PC(24:2e/20:4)	6.82243e-05	2.49493e-05	3.83972e-05	7.01428e-05	6.91974e-05	2.77813e-05	7.79399e-05	4.93431e-05	3.69627e-05	9.09232e-05	5.59657e-05	3.95133e-05		0.00257162	0.00161089	0.00173907	0.00362487	0.00179836	0.000563736	0.00219068	0.00156347	0.00100886	0.00477268	0.00231685	0.00193916		0.00354805	0.0032253	0.00260673	0.00382805	0.00206022	0.00191899	0.00299143	0.00179166	0.00228358	0.00472392	0.00192436	0.00150093		7.89237e-05	4.68953e-05	5.42641e-05	0.000104573	6.6927e-05	3.50109e-05	0.00011678	4.65291e-05
PCe	PCe(44:6)b	-	9.083e-06	8.88764e-06	7.58132e-06	8.17869e-06	5.1587e-06	7.13253e-06	8.43184e-06	7.5976e-06	1.18144e-05	8.57696e-06	9.07906e-06	1.02101e-05		0.000429635	0.000236664	0.000361043	0.000565296	0.000233168	8.51082e-05	0.00043762	0.00018285	0.000139682	0.000642065	0.000265708	0.000310862		0.000552751	0.000719026	0.00054552	0.000537204	0.000259666	0.000333017	0.000555145	0.000146011	0.000224721	0.000585104	0.000262343	0.000207526		1.86728e-05	9.04577e-06	1.14959e-05	1.33539e-05	8.34947e-06	1.07962e-05	1.59931e-05	9.40402e-06
PE	PE(34:1)	PE(16:0/18:1)	4.78102e-05	3.75929e-05	4.66823e-05	1.80937e-05	5.85665e-05	3.99037e-05	7.93499e-05	3.80707e-05	5.98887e-05	2.61661e-05	5.78135e-05	2.87909e-05		0.0010069	0.00161093	0.00143926	0.00093247	0.00119306	0.000584569	0.00162712	0.000971186	0.000934125	0.00105786	0.00123688	0.000973159		0.00233908	0.00291976	0.00276059	0.00106095	0.00163637	0.00183543	0.00273275	0.00132299	0.00225391	0.00127387	0.00151774	0.00101486		4.95073e-05	7.93867e-05	6.22272e-05	2.4292e-05	5.88957e-05	7.29115e-05	0.000126543	4.52871e-05
PE	PE(34:2)	PE(16:0/18:2)	0.000144608	4.20441e-05	0.000136347	9.08627e-05	9.12561e-05	0.000150819	0.000198721	0.000138937	0.000130803	0.000108738	0.000147824	0.000136419		0.00379109	0.0021461	0.00489848	0.00328934	0.00214563	0.00236821	0.0048661	0.00337982	0.00219625	0.00449932	0.00396605	0.00472892		0.00789767	0.00485183	0.0109808	0.00499515	0.00320777	0.00957325	0.00923052	0.00549181	0.00635497	0.00624942	0.0051379	0.00519475		0.000152875	7.37877e-05	0.000179121	0.000107071	9.52894e-05	0.000224897	0.00031378	0.000122237
PE	PE(36:1)	PE(18:0/18:1)	5.20271e-05	8.00092e-05	8.55701e-05	1.97436e-05	4.98891e-05	8.95194e-05	0.000123798	6.53558e-05	0.000135354	5.7375e-05	0.00012799	6.99115e-05		0.00177102	0.00293229	0.00346369	0.000992355	0.00126988	0.00150487	0.00272514	0.0017479	0.00241267	0.00285687	0.00392211	0.00319018		0.00367936	0.00784814	0.00669831	0.00187747	0.00210856	0.00635268	0.0045077	0.00263286	0.00661268	0.00313913	0.00473483	0.00298379		6.29049e-05	0.000143322	0.000109872	3.19176e-05	4.91197e-05	0.000157722	0.000172755	5.19048e-05
PE	PE(36:2)	PE(18:0/18:2)	0.000477171	0.00021418	0.000436458	0.00021919	0.000275329	0.000582706	0.000483951	0.000381723	0.000610727	0.000355511	0.000572653	0.000508015		0.0129478	0.00880589	0.0168154	0.00931685	0.00632813	0.00891275	0.012108	0.00956288	0.00999729	0.0150763	0.0158726	0.0178093		0.0237439	0.0165724	0.0297424	0.0122355	0.00786732	0.0286618	0.0176173	0.0131534	0.0212014	0.0177201	0.017044	0.0176055		0.000478414	0.000376032	0.000556641	0.000338349	0.000290773	0.000943896	0.000773326	0.000345845
PE	PE(36:3)	PE(18:1/18:2)	8.90633e-05	2.55878e-05	0.000105458	3.17845e-05	3.87079e-05	0.000121079	0.000225107	0.000117838	9.80299e-05	9.56281e-05	9.76032e-05	0.00012619		0.00465178	0.00176213	0.00577632	0.00260399	0.00151406	0.00260299	0.00934455	0.00575357	0.00218638	0.00758881	0.00597325	0.0133469		0.0128648	0.0109206	0.016568	0.00626873	0.00500788	0.0232386	0.0224304	0.0101896	0.0099018	0.0120663	0.00831855	0.0127395		0.000100768	5.65667e-05	0.000147172	4.25198e-05	2.71167e-05	0.000186988	0.000391118	0.000110018
PE	PE(36:4)b	PE(16:0/20:4)	0.00017255	8.56574e-05	0.000115397	9.51486e-05	0.00018251	0.000107067	8.85367e-05	0.000136765	0.000116048	0.000104745	0.000106541	7.51148e-05		0.00424566	0.00346699	0.00385828	0.00401412	0.00453673	0.00208833	0.00247155	0.0032815	0.00196286	0.0042994	0.00294236	0.00280904		0.00666276	0.00524036	0.00555732	0.00378651	0.00426818	0.00465725	0.00334435	0.00378428	0.00365232	0.00430366	0.00274953	0.00266684		0.000178568	0.000139031	0.000150371	0.000141181	0.000186411	0.00015413	0.000148458	0.000124382
PE	PE(38:3)	PE(18:0/20:3)	1.68891e-05	1.56204e-05	1.76849e-05	1.31656e-05	4.27181e-05	1.20912e-05	1.56412e-05	1.60774e-05	3.11654e-05	1.48629e-05	2.82627e-05	1.70882e-05		0.000763213	0.000465698	0.000870607	0.00100942	0.00100965	0.000199113	0.000410026	0.000541454	0.000771621	0.00108429	0.00103257	0.00120685		0.00161518	0.00162198	0.00155576	0.00117039	0.00136638	0.00162221	0.000574886	0.000484126	0.00177922	0.00112873	0.00119948	0.0010977		1.48406e-05	2.28439e-05	1.89999e-05	2.70346e-05	3.18097e-05	2.05745e-05	2.06982e-05	1.61645e-05
PE	PE(38:4)	PE(18:0/20:4)	0.000789082	0.000460801	0.000612763	0.000511026	0.000867322	0.000658854	0.000352796	0.000426379	0.000608921	0.000555453	0.000651917	0.000505544		0.0214598	0.0197299	0.0231929	0.0223061	0.0219939	0.0113093	0.00887302	0.011566	0.0125221	0.0261	0.0184843	0.0187061		0.0330033	0.0286444	0.0334258	0.020522	0.0205464	0.0275549	0.0121325	0.0125715	0.0200511	0.024819	0.0170481	0.0162276		0.000912156	0.000794154	0.000826341	0.000752244	0.000961746	0.000996831	0.000460769	0.00039906
PE	PE(38:5)a	PE(18:1/20:4), PE(16:0/22:5)	0.000170023	3.08803e-05	8.75454e-05	6.80437e-05	0.000168271	9.65694e-05	5.83993e-05	6.67453e-05	6.23965e-05	7.74391e-05	6.21031e-05	6.08339e-05		0.00554401	0.00238165	0.00362198	0.00319408	0.00488969	0.00184595	0.00192319	0.00183935	0.00159096	0.00451633	0.00265836	0.00335545		0.00639121	0.00264212	0.00487452	0.0027235	0.00345943	0.00429283	0.00208516	0.00153379	0.0025871	0.00340319	0.00197544	0.00231469		0.000183348	6.27852e-05	0.000108251	8.62801e-05	0.000174813	0.000130863	9.70694e-05	5.2653e-05
PE	PE(38:5)b	PE(16:0/22:5), PE(18:0/20:5)	3.74816e-05	1.84127e-05	1.83332e-05	1.50409e-05	4.98543e-05	1.33621e-05	1.59621e-05	2.17758e-05	2.79385e-05	1.52382e-05	1.66422e-05	1.80768e-05		0.00173741	0.000450514	0.000519035	0.000683639	0.00160962	0.000189398	0.000431399	0.000916602	0.000622537	0.00115243	0.000897927	0.00133602		0.00456441	0.00289203	0.0021452	0.00166498	0.00484561	0.00223379	0.00111573	0.0016221	0.00214513	0.00174441	0.00132729	0.00128474		4.11717e-05	1.87314e-05	2.061e-05	2.86617e-05	5.36524e-05	2.82908e-05	3.36761e-05	2.10089e-05
PE	PE(40:4)	-	2.076e-05	1.41921e-05	1.15053e-05	1.13991e-05	2.44121e-05	1.04869e-05	1.22395e-05	1.11082e-05	1.74569e-05	1.20442e-05	1.92357e-05	1.67572e-05		0.000552955	0.000226521	0.000470542	0.00029664	0.000679953	0.000167826	0.000147039	0.000211047	0.000188833	0.000324877	0.000571271	0.000541938		0.000836339	0.000565424	0.00060842	0.000287307	0.000628429	0.000545105	0.000170795	0.000271628	0.000529114	0.000246493	0.00051183	0.000457719		1.3149e-05	1.36985e-05	1.57846e-05	2.07637e-05	2.19788e-05	1.73743e-05	1.74826e-05	1.32621e-05
PE	PE(40:5)a	PE(18:0/22:5)	1.82216e-05	1.41068e-05	1.40188e-05	1.15128e-05	4.08085e-05	1.093e-05	1.38753e-05	1.11485e-05	2.18119e-05	1.31528e-05	1.67021e-05	1.64559e-05		0.00113006	0.000485083	0.000846445	0.000721725	0.00108042	0.000264309	0.000215562	0.000325879	0.000370301	0.000776018	0.00084902	0.000928746		0.00175706	0.00113486	0.00115284	0.000697575	0.00124857	0.00100133	0.000388704	0.000359139	0.000872421	0.000631064	0.000795653	0.000767227		4.11088e-05	1.35949e-05	1.74116e-05	2.34285e-05	3.07526e-05	1.63153e-05	1.87765e-05	1.37724e-05
PE	PE(40:5)b	-	1.26588e-05	1.39821e-05	1.14921e-05	1.05456e-05	2.13545e-05	1.0036e-05	1.24477e-05	1.01563e-05	1.77071e-05	1.01993e-05	1.21541e-05	1.39654e-05		0.000455781	0.000327452	0.000260145	0.000234772	0.000655019	0.000150236	0.000119851	0.000193219	0.000251686	0.000544749	0.000390194	0.00049043		0.000878447	0.000653423	0.000405896	0.00051932	0.000749041	0.000604112	0.000193893	0.000234715	0.000684182	0.000519578	0.000512773	0.000420302		1.13272e-05	1.31217e-05	1.57665e-05	2.14513e-05	1.89449e-05	1.5892e-05	1.71614e-05	1.33305e-05
PE	PE(40:6)	PE(18:0/22:6)	5.03889e-05	3.96041e-05	4.49889e-05	3.84828e-05	5.30825e-05	4.81097e-05	1.61397e-05	1.42951e-05	2.83629e-05	5.17883e-05	3.10382e-05	2.11326e-05		0.001224	0.00186993	0.00169867	0.00153653	0.00144679	0.000860826	0.000353546	0.000168769	0.000673831	0.00243567	0.00104195	0.00106983		0.00184567	0.00241683	0.00228679	0.00136579	0.00121674	0.00178826	0.000538775	0.000243586	0.00108863	0.00226797	0.000927883	0.00103548		5.38326e-05	8.32361e-05	6.39649e-05	5.40489e-05	7.41352e-05	6.72689e-05	2.8375e-05	1.63586e-05
PEe	PEe(34:1)	PE(16:0e/18:1), PE(18:1e/16:0)	1.6401e-05	1.58674e-05	1.71945e-05	1.37496e-05	7.98755e-06	1.32664e-05	1.53951e-05	1.34652e-05	2.31174e-05	1.35395e-05	1.48316e-05	1.83397e-05		0.000456565	0.000250005	0.000894012	0.000311783	0.000201972	0.000216172	0.000139506	0.00017082	0.00023952	0.000388529	0.00051248	0.00041391		0.000838717	0.000681673	0.00224421	0.000149789	0.000473611	0.00129601	0.000325647	0.000374413	0.000766935	0.000866536	0.000662615	0.000548327		1.86526e-05	1.59243e-05	2.09159e-05	2.72341e-05	1.70436e-05	2.00678e-05	2.34975e-05	1.64452e-05
PEe	PEe(34:2)a	PE(16:1e/18:1), PE(18:2e/16:0)	5.11898e-05	1.55689e-05	6.7835e-05	1.48502e-05	5.47819e-05	2.50054e-05	1.37805e-05	2.70241e-05	2.2318e-05	3.6242e-05	5.34489e-05	1.62538e-05		0.00241382	0.00159678	0.00359941	0.00113393	0.00155541	0.0008703	0.000986903	0.00127123	0.000872544	0.00275895	0.00233773	0.00191699		0.00455638	0.00423614	0.00739589	0.00188997	0.00235735	0.00351136	0.00170517	0.00200163	0.00255888	0.00333768	0.00299659	0.00177631		7.49856e-05	5.5289e-05	0.000119695	2.54299e-05	5.88984e-05	5.41843e-05	3.98266e-05	1.81987e-05
PEe	PEe(34:3)	PE(16:1e/18:2)	0.00013535	3.85564e-05	0.00016181	4.22209e-05	0.000114802	7.04883e-05	5.44126e-05	5.0693e-05	4.60164e-05	7.14969e-05	0.000131646	6.97776e-05		0.00475543	0.00188587	0.00695466	0.00258736	0.00313039	0.00174373	0.00205837	0.00141924	0.00143582	0.0038456	0.00394001	0.00301359		0.00743999	0.00293861	0.0119123	0.00284157	0.00326578	0.00438668	0.00330693	0.00191678	0.00278391	0.00438732	0.00409875	0.00286922		0.000181613	7.33798e-05	0.000262641	7.3579e-05	0.000138327	0.000126001	0.000124209	4.56273e-05
PEe	PEe(36:2)b	PE(18:1e/18:1)	4.43163e-05	1.65328e-05	4.38963e-05	1.12411e-05	4.7027e-05	2.3566e-05	2.60611e-05	2.27811e-05	2.04427e-05	2.46733e-05	6.57449e-05	1.64225e-05		0.00277031	0.00196644	0.00349569	0.00163782	0.00179548	0.000911813	0.00140528	0.00158433	0.00106726	0.00279533	0.0028485	0.00264977		0.00486426	0.00468347	0.00726016	0.00238079	0.00275572	0.00441624	0.00244033	0.00205456	0.00288701	0.00363111	0.00338519	0.00245221		7.7301e-05	5.04675e-05	9.02797e-05	3.22498e-05	5.34464e-05	5.35216e-05	5.40453e-05	2.31463e-05
PEe	PEe(36:3)	PE(18:1e/18:2)	0.000259061	8.52795e-05	0.00025584	0.000148224	0.000293164	0.000160986	0.000233352	0.00017226	0.000147427	0.000152821	0.000311888	0.000193945		0.0125153	0.00514766	0.0141151	0.00950591	0.00837245	0.0048312	0.00887773	0.00654588	0.00513514	0.0108693	0.0112597	0.0121023		0.0191627	0.00906597	0.0240797	0.0113602	0.00882371	0.0135518	0.0138094	0.00834161	0.0109717	0.0116228	0.0118736	0.0113398		0.00041295	0.000166153	0.000430926	0.000279727	0.000313346	0.000309342	0.000432029	0.000176124
PEe	PEe(36:4)a	PE(16:0e/20:4)	8.31901e-05	3.32658e-05	0.000138757	1.70571e-05	0.000146524	8.60628e-05	1.69985e-05	4.55198e-05	5.35975e-05	7.02325e-05	0.000119246	3.69344e-05		0.00251545	0.0017365	0.00510242	0.000475869	0.00405354	0.00161546	0.000883647	0.00133991	0.00135744	0.0034059	0.00374867	0.00232273		0.00363909	0.00226549	0.00761647	0.000724758	0.00356506	0.00398364	0.00106449	0.00148538	0.00230582	0.00276043	0.00376493	0.00166334		9.54518e-05	6.24496e-05	0.000188692	2.5492e-05	0.000166943	0.000127854	3.52123e-05	3.58523e-05
PEe	PEe(36:5)	PE(16:1e/20:4)	0.00090201	0.000456724	0.00109625	0.000208663	0.00129879	0.000392526	0.00027367	0.000494653	0.000308893	0.000590487	0.000987751	0.000430855		0.036262	0.0244837	0.0545698	0.0123883	0.0376262	0.0103908	0.0109566	0.0189385	0.00920012	0.0258739	0.0340221	0.0236123		0.0512645	0.0399158	0.0798943	0.0126345	0.0333571	0.0245803	0.0143456	0.0214804	0.0184373	0.0356148	0.031222	0.0191732		0.00131775	0.000824274	0.00180039	0.000363998	0.00140931	0.000685245	0.000528042	0.000538048
PEe	PEe(37:5)b	-	1.67683e-05	1.87831e-05	1.17506e-05	1.16388e-05	2.38213e-05	1.22026e-05	1.21911e-05	1.05862e-05	1.85628e-05	1.24904e-05	2.97955e-05	1.39819e-05		0.00102868	0.000871479	0.000500548	0.000328233	0.00076619	0.00042109	0.000408702	0.000349749	0.000182291	0.000596302	0.00109025	0.00043334		0.0013812	0.00141211	0.000903343	0.000390268	0.000660018	0.00101434	0.000554087	0.000298821	0.000324627	0.000452454	0.000979294	0.000357959		3.50239e-05	2.6003e-05	2.45758e-05	2.02374e-05	2.10205e-05	1.50725e-05	1.74322e-05	1.29243e-05
PEe	PEe(38:3)	-	1.35324e-05	1.29649e-05	1.35621e-05	1.26012e-05	7.32324e-06	1.10687e-05	1.21952e-05	1.08221e-05	1.85107e-05	1.10422e-05	1.33482e-05	1.44284e-05		0.000508988	0.000219291	0.000827907	0.000703214	0.000445044	0.000182103	0.000812656	0.000826207	0.000285851	0.000768214	0.000747597	0.000790336		0.000732236	0.000559297	0.00148507	0.000855975	0.000556311	0.000852257	0.00116831	0.00092384	0.000911321	0.000572249	0.00070247	0.000682562		1.5052e-05	1.43515e-05	1.93355e-05	2.46135e-05	1.31231e-05	1.63832e-05	2.21574e-05	1.57867e-05
PEe	PEe(38:4)a	-	1.30721e-05	1.35001e-05	2.37467e-05	1.10408e-05	2.67236e-05	1.44025e-05	1.30322e-05	1.09543e-05	1.76901e-05	1.12247e-05	1.46778e-05	1.42926e-05		0.000784746	0.000769543	0.00122886	0.000236977	0.000698839	0.000396463	0.000144552	0.000437343	0.00019708	0.000865632	0.000751595	0.000740635		0.00138959	0.00129536	0.00243222	0.000244561	0.00099317	0.00170979	0.000247114	0.00071478	0.000756755	0.00110454	0.000881504	0.000603373		2.08905e-05	1.79806e-05	3.48125e-05	2.24585e-05	1.88527e-05	2.67496e-05	1.79034e-05	1.41163e-05
PEe	PEe(38:4)b	PE(18:0e/20:4)	7.40229e-05	2.56697e-05	7.93499e-05	2.03934e-05	0.000102115	6.40954e-05	2.80175e-05	5.3845e-05	7.25297e-05	4.19506e-05	8.85751e-05	4.52372e-05		0.00267439	0.00158332	0.00355797	0.000974753	0.00304873	0.00134955	0.00113574	0.00152689	0.00149551	0.0025768	0.00310037	0.00243945		0.00355498	0.00231831	0.00526581	0.00115866	0.00265123	0.00352907	0.00140784	0.00172996	0.00286512	0.00241048	0.00290588	0.00188524		9.06126e-05	5.2247e-05	0.000107375	2.82158e-05	0.000114576	9.63656e-05	5.88107e-05	4.65324e-05
PEe	PEe(38:4)c	PE(18:1e/20:3)	1.90016e-05	1.81245e-05	2.67098e-05	1.53232e-05	6.60139e-05	1.35176e-05	2.54078e-05	1.7228e-05	2.43393e-05	1.46728e-05	4.10647e-05	2.3142e-05		0.00190426	0.000933304	0.00179835	0.000648608	0.00181988	0.000333452	0.00097067	0.00131208	0.000886085	0.00185001	0.00248882	0.00217725		0.00209393	0.00285022	0.00349347	0.00131855	0.00232924	0.00128697	0.00153884	0.00169619	0.00260886	0.00217281	0.00275804	0.00177262		3.39015e-05	1.7559e-05	4.58221e-05	2.75907e-05	4.30703e-05	2.26251e-05	3.01219e-05	2.75402e-05
PEe	PEe(38:5)a	PE(18:1e/20:4), PE(16:0e/22:5)	9.05478e-05	4.53959e-05	0.00012141	1.72916e-05	0.000109212	9.51915e-05	1.8184e-05	2.05067e-05	7.30228e-05	6.11853e-05	9.4378e-05	3.70503e-05		0.00278137	0.00196181	0.00449002	0.000539924	0.00283784	0.00178838	0.000646476	0.000869654	0.00145586	0.00278966	0.0028344	0.00180166		0.00331266	0.00238028	0.00595305	0.000500454	0.00208111	0.00372295	0.000714955	0.000918564	0.00226059	0.00231881	0.00216695	0.00155345		0.00011087	7.84515e-05	0.000170672	2.58277e-05	0.000121508	0.000140002	3.11065e-05	2.47795e-05
PEe	PEe(38:5)b	-	6.33282e-05	4.79935e-05	4.57272e-05	2.21233e-05	8.63059e-05	3.44955e-05	4.78176e-05	4.52e-05	3.48281e-05	4.2887e-05	7.65702e-05	2.45088e-05		0.00303237	0.00282641	0.00257883	0.0017663	0.00204569	0.00115374	0.00106112	0.00201766	0.00153862	0.00393396	0.00234107	0.00165776		0.0042377	0.00536558	0.00423124	0.00212125	0.00266689	0.00314855	0.00168844	0.00217002	0.00297946	0.00347163	0.00295187	0.00186314		8.15031e-05	9.00302e-05	7.0901e-05	3.03568e-05	9.18051e-05	6.38096e-05	5.33841e-05	4.62905e-05
PEe	PEe(38:5)c	PE(18:1e/20:4)	0.00168246	0.000948575	0.00132	0.000565154	0.00197727	0.000795765	0.000830615	0.00107635	0.000775299	0.00109702	0.00201049	0.000909231		0.0690426	0.0536778	0.0714703	0.0374224	0.0612473	0.0219198	0.0308108	0.0422705	0.0253748	0.0726811	0.0709946	0.05541		0.0988204	0.0944052	0.1063	0.0375935	0.0579471	0.0598348	0.0427209	0.047443	0.0494462	0.0695358	0.0668334	0.0474226		0.00228258	0.0018602	0.00226055	0.000953469	0.00218834	0.00147381	0.00152924	0.00110426
PEe	PEe(38:6)a	PE(16:0e/22:6)	4.69881e-05	2.80049e-05	6.34839e-05	1.18967e-05	4.95538e-05	5.05752e-05	1.26253e-05	2.44824e-05	1.85702e-05	4.17816e-05	2.3507e-05	2.07272e-05		0.00243863	0.0018549	0.00284277	0.000460564	0.00168062	0.00100122	0.000468181	0.00121747	0.000573834	0.00232735	0.00188354	0.0028598		0.00801945	0.00992957	0.00987682	0.00137221	0.0063929	0.00942405	0.00157016	0.00237531	0.0032861	0.00585641	0.00242727	0.00235656		5.82486e-05	6.67122e-05	8.71648e-05	2.37878e-05	4.71772e-05	7.71886e-05	1.77349e-05	1.96757e-05
PEe	PEe(38:6)b	PE(18:2e/20:4)	0.000732842	0.000460317	0.000687157	0.000195748	0.00104403	0.000421806	0.000234161	0.000337496	0.0003542	0.000487043	0.000974036	0.000362755		0.0329022	0.0235206	0.0381785	0.0145959	0.0331973	0.0124724	0.0100371	0.0154604	0.0128431	0.0372214	0.0388066	0.0258422		0.040182	0.0379245	0.0467252	0.0133612	0.0236046	0.0260877	0.0119632	0.0138753	0.0219816	0.0283491	0.0293529	0.0178693		0.00113232	0.000792778	0.00114466	0.00034799	0.00106999	0.000709183	0.000451507	0.000349277
PEe	PEe(38:6)c	-	9.92145e-05	2.22554e-05	4.6961e-05	1.30508e-05	0.000106526	2.73958e-05	2.40903e-05	4.8822e-05	3.70328e-05	3.59993e-05	7.12666e-05	3.94225e-05		0.00415688	0.0022726	0.00263806	0.00129946	0.00333393	0.000945783	0.00121125	0.00190535	0.00135551	0.00269934	0.00305036	0.00273496		0.00636438	0.00396116	0.00409332	0.00140158	0.00319265	0.00234823	0.00184086	0.00238722	0.00290244	0.0025998	0.00278094	0.00224212		0.000128524	7.18013e-05	7.64453e-05	2.25703e-05	0.000108067	4.47489e-05	7.23964e-05	4.99965e-05
PEe	PEe(38:7)	PE(16:1e/22:6)	0.000172619	0.000227462	0.000178552	6.54035e-05	0.000192018	0.000147461	7.34368e-05	8.571e-05	8.77437e-05	0.000170765	0.000200551	0.000113204		0.0066371	0.0111859	0.00948546	0.00417496	0.00564484	0.00393518	0.00307948	0.00331527	0.00240211	0.0122668	0.0075022	0.00663253		0.0105316	0.0179718	0.0146467	0.0033917	0.00577505	0.0101924	0.00448372	0.0036625	0.004784	0.0108716	0.00706177	0.00551083		0.000262949	0.000393021	0.000307797	0.000116519	0.000197436	0.000254148	0.00015107	9.0791e-05
PEe	PEe(40:5)a	-	1.69249e-05	1.33461e-05	1.18812e-05	1.08562e-05	2.06724e-05	1.58439e-05	1.20395e-05	1.22905e-05	2.02378e-05	1.55271e-05	1.70206e-05	1.64833e-05		0.000836203	0.000517905	0.000913876	0.000249724	0.000554964	0.000384077	0.00023319	0.000392507	0.000534139	0.000754436	0.000755311	0.00103904		0.00113499	0.000769655	0.00169682	0.000235311	0.000510967	0.00116553	0.000274241	0.000337512	0.00102287	0.000657017	0.000778176	0.000911264		2.4913e-05	1.34746e-05	2.41815e-05	2.04243e-05	1.47266e-05	3.00344e-05	1.71968e-05	1.30453e-05
PEe	PEe(40:5)b	-	2.33431e-05	1.50041e-05	1.50985e-05	1.2766e-05	3.45999e-05	1.23321e-05	1.42471e-05	1.79177e-05	1.98331e-05	1.82081e-05	2.43078e-05	1.59284e-05		0.00136645	0.00125298	0.00127088	0.000874259	0.00123598	0.000436423	0.000677413	0.00120952	0.000892983	0.00207297	0.0016588	0.00116166		0.00246594	0.00269367	0.00213912	0.00127857	0.0011243	0.00130312	0.00101754	0.00123401	0.00209467	0.00193107	0.00160549	0.00137039		3.3135e-05	2.50459e-05	2.27917e-05	2.083e-05	3.13091e-05	3.17813e-05	1.85415e-05	1.54027e-05
PEe	PEe(40:5)c	PE(20:1e/20:4)	3.18318e-05	2.34817e-05	4.21202e-05	1.47893e-05	6.54078e-05	1.76216e-05	3.33079e-05	5.56505e-05	2.64982e-05	3.53728e-05	7.31418e-05	2.392e-05		0.00220276	0.00159788	0.00246887	0.00177874	0.00248415	0.000671359	0.0016266	0.00289736	0.0013307	0.00337374	0.00338244	0.0027412		0.0029524	0.0032331	0.00448799	0.00211269	0.00291506	0.00234987	0.00240019	0.00320522	0.0029457	0.0031295	0.00299461	0.00207269		6.2129e-05	4.33545e-05	6.1369e-05	4.78958e-05	6.58917e-05	3.28156e-05	5.52552e-05	5.99256e-05
PEe	PEe(40:6)a	PE(18:1e/22:5), PE(20:2e/20:4)	0.000105686	5.1489e-05	9.35392e-05	3.99858e-05	0.000122592	4.77586e-05	4.5723e-05	5.77766e-05	6.04245e-05	6.658e-05	0.000122375	7.991e-05		0.00546957	0.00343199	0.00570183	0.00272652	0.00446385	0.00138439	0.00210254	0.0029283	0.00235877	0.00637139	0.00602837	0.00649266		0.00840886	0.00720149	0.00885329	0.00328199	0.00451577	0.00506451	0.00327342	0.00320075	0.00538831	0.00595204	0.00522512	0.00512331		0.000164336	0.000114344	0.000160277	5.69047e-05	0.000129157	9.2582e-05	9.29473e-05	6.45214e-05
PEe	PEe(40:6)b	-	1.60858e-05	1.31816e-05	1.18889e-05	1.16669e-05	3.17021e-05	1.01602e-05	1.26557e-05	1.75237e-05	1.72128e-05	1.0851e-05	1.36221e-05	1.56382e-05		0.000976529	0.000574632	0.000862132	0.000370288	0.00102476	0.000279268	0.000553047	0.000896569	0.000696549	0.00110377	0.000925103	0.000935037		0.0015774	0.00120628	0.00105394	0.000488105	0.0010593	0.000975589	0.000694236	0.000941373	0.00123945	0.00106529	0.00086536	0.000840182		2.49433e-05	1.37235e-05	1.64957e-05	2.07599e-05	2.5831e-05	1.62365e-05	1.8158e-05	1.72742e-05
PEe	PEe(40:7)b	PE(18:1e/22:6)	0.000176107	0.000133333	0.000164156	6.9228e-05	0.000189588	0.000127916	0.000100159	8.63856e-05	0.000102758	0.000161998	0.000210731	0.000125171		0.00823537	0.00859454	0.00947038	0.00522555	0.00567553	0.00373767	0.00481692	0.00400963	0.00305752	0.0129074	0.00875605	0.00856546		0.012072	0.0156204	0.0145411	0.00583857	0.00547346	0.0101423	0.00720388	0.00435171	0.00640576	0.0120936	0.00826461	0.00709979		0.000261744	0.000305386	0.000282008	0.000141419	0.000209189	0.000224158	0.00020778	9.00643e-05
PEe	PEe(40:8)	PE(18:2e/22:6)	7.67705e-05	6.50736e-05	5.90859e-05	1.87846e-05	7.38365e-05	5.03331e-05	2.21163e-05	1.34301e-05	2.56356e-05	7.37774e-05	7.54358e-05	2.25351e-05		0.0051304	0.00440308	0.00545015	0.00235873	0.00329268	0.00138122	0.00179717	0.00178501	0.000994741	0.0084567	0.00634575	0.00746993		0.0124405	0.0235354	0.0130062	0.00537755	0.00865943	0.0129883	0.00451681	0.00222127	0.00469072	0.0106408	0.00742873	0.00590628		0.000102959	0.00011419	0.000103229	3.47977e-05	7.12955e-05	9.22114e-05	4.51537e-05	1.57814e-05
PI	PI(34:1)	-	0.000196287	4.17183e-05	0.00011767	4.56445e-05	8.523e-05	3.34857e-05	0.00015566	0.000260697	0.000136953	4.60837e-05	5.3532e-05	8.46789e-05		0.00219843	0.00148642	0.00260945	0.00125164	0.00144084	0.000461177	0.00364796	0.00376672	0.00181677	0.00181187	0.00112683	0.00162441		0.00290342	0.00193354	0.00388839	0.00117793	0.00140576	0.00098901	0.00367194	0.00466501	0.00286201	0.00154405	0.00114394	0.00173274		0.000138075	8.56591e-05	0.000172682	6.44394e-05	0.000114193	8.2402e-05	0.000266077	0.000281139
PI	PI(34:2)	PI(16:0/18:2)	0.000349182	2.65059e-05	0.000193789	0.000122896	0.000139858	6.02843e-05	0.000303529	0.000215186	0.000163515	9.65986e-05	6.60373e-05	0.000218462		0.00540975	0.00136346	0.00633337	0.00397385	0.00283216	0.000923028	0.0084648	0.00459362	0.0021813	0.00543396	0.00213294	0.00629247		0.00810408	0.00284873	0.00971263	0.00503692	0.0033629	0.00309913	0.00920141	0.00536521	0.0049649	0.00445664	0.00222267	0.00625735		0.00027216	6.81966e-05	0.000278486	0.000182417	0.00015582	0.000130057	0.000491136	0.000238755
PI	PI(36:1)	PI(18:0/-)	0.000282817	6.90137e-05	0.000189396	5.70248e-05	0.000100782	7.58712e-05	0.000172983	0.000187426	0.000161354	6.85526e-05	8.4528e-05	0.000117119		0.00392001	0.00245153	0.00495558	0.00169038	0.00186132	0.00112343	0.00414474	0.00313429	0.00232057	0.00305992	0.00212539	0.00286778		0.00652638	0.00432477	0.00780839	0.00193408	0.0020884	0.00272508	0.00434591	0.00432482	0.00473235	0.00264182	0.00205638	0.00284526		0.000211479	0.000112736	0.000299089	8.56177e-05	0.000123329	0.00014268	0.000305569	0.000202248
PI	PI(36:2)	PI(18:0/18:2)	0.00155626	0.00013488	0.000839656	0.000475952	0.000446925	0.000310525	0.00071398	0.000663237	0.000458782	0.000373943	0.000250251	0.000628225		0.0189268	0.00500993	0.021853	0.0137245	0.00878144	0.00446368	0.0189201	0.0112595	0.00654041	0.0175335	0.00664657	0.01568		0.0296255	0.00743414	0.0334532	0.0145785	0.00819762	0.0111531	0.0191746	0.0133183	0.0124396	0.0141163	0.00692791	0.0160876		0.00120023	0.000257173	0.00122452	0.000651108	0.000595104	0.000657311	0.00127313	0.000664099
PI	PI(36:3)a	-	0.00014557	1.08776e-05	9.78979e-05	6.28221e-05	3.10978e-05	2.8247e-05	0.000121958	5.72366e-05	2.22091e-05	4.57705e-05	9.61861e-06	6.4628e-05		0.0023344	0.000214491	0.00366578	0.00210317	0.000733369	0.00048752	0.00428001	0.00141212	0.000621745	0.00299793	0.000607856	0.0023161		0.00286059	0.000346155	0.00408348	0.00194141	0.000707236	0.0010956	0.00366934	0.00141096	0.00100532	0.00165985	0.000504708	0.00194809		0.000106879	1.47451e-05	0.000137541	8.07583e-05	2.83503e-05	6.48709e-05	0.00020562	5.58417e-05
PI	PI(36:3)b	-	5.51247e-05	1.27504e-05	1.38569e-05	1.13231e-05	2.29573e-05	1.10798e-05	2.43925e-05	3.34039e-05	3.03465e-05	1.24126e-05	1.10993e-05	1.40042e-05		0.0011413	0.000241071	0.000623323	0.00032932	0.000476534	0.00015463	0.00094694	0.000718885	0.000482838	0.000847672	0.000369684	0.000979325		0.00148381	0.000514965	0.000788068	0.000682963	0.000546367	0.000494373	0.000991331	0.000946132	0.00105764	0.000668072	0.000309098	0.000753311		4.94811e-05	1.63428e-05	1.93311e-05	2.45091e-05	1.84725e-05	2.07241e-05	4.6614e-05	3.14e-05
PI	PI(36:4)	PI(16:0/20:4)	0.000335644	6.47459e-05	0.000124396	0.000110635	0.000219162	5.73447e-05	0.000257073	0.000328984	0.000195005	9.87856e-05	8.72204e-05	0.000165332		0.00545115	0.00274455	0.00440487	0.00411378	0.00516368	0.000958364	0.00819891	0.00789581	0.00357898	0.00620414	0.0032284	0.00626974		0.00708743	0.00507715	0.00593229	0.00416123	0.00456969	0.00271978	0.00809215	0.00739524	0.00554521	0.00428503	0.00289612	0.00503925		0.000271447	0.000138221	0.000192247	0.000160703	0.000242131	0.000130829	0.000494215	0.000351426
PI	PI(38:3)a	PI(18:0/20:3)	0.00020307	3.97475e-05	0.000133173	0.000110387	0.000165221	6.69375e-05	0.000134443	0.000159193	0.000180096	8.92743e-05	8.97316e-05	0.000160547		0.00411935	0.00204691	0.00510081	0.00534859	0.0042832	0.00117891	0.00591527	0.00468607	0.00318802	0.00658372	0.00375637	0.00790531		0.00968623	0.00605949	0.0120119	0.00994846	0.00843956	0.0055156	0.00848685	0.00772215	0.0095525	0.00685338	0.00528107	0.00929854		0.000173605	8.58611e-05	0.000210252	0.000188178	0.000171731	0.000136723	0.000264389	0.00015908
PI	PI(38:4)	PI(18:0/20:4)	0.00195319	0.000661019	0.00103027	0.0009809	0.00130738	0.000671123	0.00110755	0.00104107	0.00109037	0.000795927	0.000619482	0.00108655		0.0243254	0.022805	0.0253308	0.0297512	0.028183	0.0102733	0.0266729	0.0169272	0.0144792	0.0334103	0.0140099	0.0215176		0.0276721	0.0244788	0.0289993	0.0209286	0.0208369	0.0155054	0.0222196	0.0167849	0.0184769	0.0225481	0.0123101	0.0197378		0.00147344	0.00126995	0.00162496	0.00164651	0.00205953	0.00143346	0.0019289	0.0011854
PI	PI(38:5)a	PI(-/20:4)	0.000122965	1.3112e-05	5.58146e-05	2.69283e-05	4.68231e-05	1.10992e-05	6.97904e-05	5.96523e-05	2.95988e-05	2.92236e-05	1.16772e-05	3.67927e-05		0.00182021	0.000486691	0.00220831	0.000996513	0.00115825	0.000209819	0.0025225	0.00140846	0.000909406	0.00223961	0.000628199	0.00195471		0.00215734	0.000842857	0.00222344	0.000945676	0.000875022	0.000663108	0.0017304	0.00125512	0.00113837	0.00116881	0.000531383	0.0013625		9.62848e-05	1.76298e-05	6.73529e-05	2.76614e-05	4.51865e-05	2.35605e-05	0.00012815	5.28958e-05
PI	PI(38:5)b	-	5.56273e-05	1.0994e-05	1.04556e-05	1.35523e-05	1.92557e-05	8.42372e-06	2.3926e-05	1.00669e-05	2.27228e-05	9.96118e-06	8.84701e-06	1.31105e-05		0.00120039	0.000486143	0.000185687	0.000693523	0.000518915	0.000137766	0.000896984	0.00026921	0.000529639	0.000955331	0.00055854	0.000927714		0.00134562	0.000942499	0.000215722	0.000690354	0.000516655	0.000545931	0.000748591	0.000284293	0.00105223	0.000466674	0.000480754	0.00078177		5.17877e-05	1.46541e-05	1.67069e-05	2.36435e-05	2.52207e-05	1.95716e-05	4.63105e-05	1.7514e-05
PI	PI(40:6)	-	3.38212e-05	7.79803e-06	2.70541e-05	1.40498e-05	1.70578e-05	6.14706e-06	2.36406e-05	2.91096e-05	1.23278e-05	8.61061e-06	7.12385e-06	1.23782e-05		0.000453061	0.000368449	0.000916425	0.0005062	0.000403264	0.000106	0.000829071	0.000650804	0.000338528	0.000856862	0.000236867	0.000614567		0.000653298	0.000501963	0.00117557	0.000514936	0.000297039	0.00031319	0.000793265	0.000634211	0.000498445	0.000638519	0.000148985	0.000456937		2.70649e-05	1.36183e-05	2.88603e-05	1.7584e-05	1.80334e-05	1.23208e-05	5.3233e-05	3.22428e-05
SM	SM(d32:0)	-	2.21658e-05	1.35042e-05	1.14584e-05	1.16356e-05	1.70219e-05	1.06606e-05	1.31562e-05	1.53041e-05	1.85091e-05	1.06932e-05	1.26116e-05	1.41059e-05		0.000146935	0.000242687	0.000158898	0.000257138	0.000104918	0.000132094	0.000118921	0.000191471	0.000178399	0.000150777	9.6376e-05	0.000141164		0.00116245	0.0012543	0.000550341	0.0006251	0.000993094	0.00047466	0.000427686	0.00152337	0.000516968	0.000530244	0.000527496	0.000462367		1.3375e-05	1.41906e-05	1.58075e-05	1.86819e-05	1.559e-05	1.63828e-05	1.73463e-05	1.52145e-05
SM	SM(d32:1)	-	0.000597665	0.000407681	0.000256869	0.000404823	0.00058171	0.000308598	0.0003913	0.000683488	0.000417226	0.0004935	0.000357345	0.000541342		0.0105809	0.0125497	0.00408711	0.00778595	0.00479511	0.00218599	0.00358232	0.00733117	0.00202082	0.00720277	0.00501363	0.00963931		0.0329442	0.0407648	0.0208792	0.0254829	0.0216519	0.02567	0.0216452	0.0324358	0.0233462	0.0311898	0.0154876	0.0207298		0.000695035	0.000781193	0.000386851	0.000589349	0.000690783	0.000604322	0.000693598	0.000754464
SM	SM(d33:1)	-	0.000336596	0.000233605	0.000191936	0.000252386	0.000249006	0.000255146	0.000265892	0.000295712	0.000248401	0.000349065	0.000247382	0.000300638		0.00574419	0.00733862	0.00278705	0.00483052	0.00206319	0.00143527	0.00262546	0.0033455	0.00112054	0.00491945	0.00328566	0.00518029		0.0199117	0.0262158	0.0168101	0.0180044	0.0097065	0.0190309	0.0162867	0.0158278	0.0153704	0.0229023	0.0113473	0.0121287		0.000381363	0.000426205	0.000290282	0.000343768	0.00029501	0.000431761	0.000491366	0.000370712
SM	SM(d34:0)	-	0.000400314	0.000224173	0.00043401	0.000264456	0.000375836	0.000169854	0.0002218	0.00042748	0.000361192	0.000278055	0.000325012	0.000273638		0.00464321	0.00592128	0.00416551	0.00464958	0.00279889	0.00103238	0.00158644	0.00332563	0.00152427	0.00247276	0.00273977	0.00254216		0.0155982	0.013275	0.0217347	0.0116234	0.0101762	0.00801542	0.00981683	0.0148658	0.0134421	0.0131764	0.00974231	0.00700965		0.000430453	0.000381466	0.000590052	0.000422174	0.000580646	0.00029531	0.000413763	0.000518845
SM	SM(d34:1)	SM(d18:1/16:0)	0.0118425	0.00716446	0.0107626	0.00935059	0.00842446	0.00678661	0.0101194	0.0123219	0.0130221	0.0106587	0.0101525	0.0107918		0.165958	0.19393	0.157305	0.198052	0.0872677	0.052371	0.106019	0.12323	0.0728073	0.151769	0.116269	0.138511		0.384727	0.324256	0.464997	0.318944	0.185235	0.245842	0.320626	0.330715	0.375533	0.411275	0.243497	0.235081		0.0126352	0.0112981	0.0152138	0.0156454	0.0128267	0.0114203	0.0173043	0.0137992
SM	SM(d34:2)	-	0.00132505	0.000792449	0.000860322	0.00110437	0.000970301	0.000744872	0.00112582	0.00124721	0.000970688	0.00105166	0.000889501	0.00112651		0.0256749	0.0254303	0.0177285	0.0272901	0.0116591	0.00698597	0.0151616	0.0178488	0.00670495	0.0238394	0.0158783	0.0255934		0.0630767	0.0652592	0.0603358	0.0572914	0.0325648	0.0494449	0.0553627	0.0505614	0.0479307	0.0607119	0.0332548	0.0405745		0.00157818	0.00146961	0.00135082	0.00167405	0.00121963	0.00137235	0.0020401	0.00137482
SM	SM(d35:1)	-	0.000154802	0.00013395	0.000113549	0.000145138	0.00011213	0.000109886	0.000143533	0.000122749	0.000157732	0.000174132	0.000145006	0.000146374		0.00252629	0.00400512	0.00161841	0.00312966	0.000982442	0.000839739	0.0014152	0.00121576	0.000842127	0.00247261	0.0018877	0.00220443		0.00830482	0.0116115	0.00829372	0.00938206	0.0036286	0.00762942	0.00788451	0.00481962	0.00857481	0.0108492	0.00607112	0.00525657		0.000176581	0.000221357	0.000171685	0.000228353	0.000143737	0.000196566	0.000268994	0.000123436
SM	SM(d35:2)	-	1.36559e-05	1.36149e-05	1.2017e-05	1.21954e-05	6.12623e-06	1.07283e-05	1.32322e-05	1.17588e-05	1.86956e-05	1.39057e-05	1.45123e-05	1.40007e-05		0.000245248	0.000231167	0.000162662	0.000246477	9.22484e-05	0.000146289	0.00012034	9.61802e-05	0.000177577	0.000243322	0.00019225	0.000198973		0.000881383	0.00142107	0.000690385	0.00100055	0.000315115	0.000838452	0.000752897	0.000257945	0.000593471	0.000920319	0.000486121	0.000531287		1.16949e-05	1.48957e-05	1.76382e-05	2.02027e-05	1.29782e-05	1.92779e-05	2.16685e-05	1.4087e-05
SM	SM(d36:0)	-	6.45285e-05	0.000136215	8.66239e-05	2.58137e-05	0.000106	2.81096e-05	4.10098e-05	0.000174442	7.33178e-05	5.28271e-05	6.8673e-05	3.57257e-05		0.00117968	0.00413678	0.00117297	0.000431778	0.000923846	0.000159886	0.000323422	0.00180717	0.000389645	0.000652893	0.000791653	0.000619342		0.00393088	0.0125345	0.00628736	0.00185967	0.00363915	0.00220875	0.00205668	0.00745911	0.00410426	0.00341831	0.00260895	0.00167166		9.02944e-05	0.000242101	0.000145077	3.31251e-05	0.000130682	4.95539e-05	6.5598e-05	0.000216681
SM	SM(d36:1)	-	0.00196262	0.00190687	0.00161053	0.00182368	0.00173022	0.00112518	0.0016085	0.00194067	0.00240857	0.00209157	0.00174427	0.00197686		0.0317321	0.0514985	0.0252026	0.0429628	0.0192113	0.00966539	0.0170467	0.0213068	0.015431	0.0309252	0.020941	0.0287434		0.0819016	0.114008	0.0974585	0.085986	0.044873	0.0579953	0.0677341	0.0655084	0.0923045	0.100104	0.0525159	0.0548429		0.00233255	0.00312685	0.00251078	0.00298	0.00238509	0.00193718	0.00285448	0.00224327
SM	SM(d36:2)	-	0.000666503	0.000631092	0.000523282	0.000823548	0.000438806	0.00043294	0.00062403	0.000404143	0.00071159	0.000704672	0.000541062	0.000767028		0.0101766	0.0180484	0.00915595	0.0181351	0.00341089	0.00380363	0.00708039	0.00489277	0.00344998	0.0117004	0.00707282	0.00962211		0.0250315	0.0339651	0.0276249	0.0335052	0.0103253	0.0192823	0.0240537	0.0125874	0.0269425	0.0320445	0.0160011	0.0190713		0.000718508	0.00105404	0.000721648	0.00130636	0.000593521	0.000710871	0.00106753	0.000438829
SM	SM(d36:3)	-	2.73763e-05	2.36654e-05	2.00803e-05	2.7973e-05	1.10517e-05	1.86822e-05	2.45001e-05	2.18775e-05	3.24364e-05	1.87393e-05	2.31345e-05	2.47199e-05		0.000723779	0.000510915	0.000333657	0.000805623	0.000192521	0.000275103	0.000291463	0.000250699	0.000312636	0.000790678	0.000581143	0.0006655		0.00165333	0.00229205	0.00154615	0.00217802	0.000572327	0.00110334	0.00101126	0.000555486	0.00105136	0.00178761	0.000815823	0.000869919		2.64365e-05	2.48684e-05	3.35895e-05	3.7285e-05	2.46639e-05	2.871e-05	3.18822e-05	2.63783e-05
SM	SM(d37:1)	-	6.35912e-05	5.02657e-05	3.17359e-05	5.79363e-05	4.1818e-05	3.30682e-05	4.64227e-05	2.43339e-05	5.45208e-05	7.38915e-05	4.05172e-05	6.63187e-05		0.00112211	0.00185015	0.000624778	0.00156548	0.000447698	0.000227486	0.000561885	0.000394705	0.000421419	0.00139616	0.000673924	0.00118922		0.00334431	0.00549665	0.00287091	0.00391803	0.00140105	0.00257284	0.00291799	0.00128782	0.0028987	0.00480111	0.00177666	0.00244055		7.08019e-05	9.31572e-05	4.86297e-05	8.20229e-05	4.95188e-05	5.61135e-05	8.38351e-05	2.85356e-05
SM	SM(d37:2)	-	1.25965e-05	1.26467e-05	1.16144e-05	1.078e-05	6.23029e-06	9.62071e-06	1.18931e-05	1.12712e-05	1.73905e-05	1.09297e-05	1.17998e-05	1.26028e-05		0.000146382	0.000231236	0.000193127	0.000292344	0.000107304	0.000134208	0.00015836	0.000136938	0.000167283	0.00017648	0.000134181	0.000261633		0.000696877	0.00120248	0.000506287	0.00135075	0.00028134	0.000656716	0.000925783	0.000171303	0.000534888	0.00128657	0.000471978	0.000599847		1.13859e-05	1.46011e-05	1.58331e-05	2.07944e-05	1.23866e-05	1.62156e-05	1.79349e-05	1.32647e-05
SM	SM(d38:0)	-	3.53252e-05	3.09968e-05	2.88609e-05	1.01382e-05	3.77226e-05	1.19654e-05	1.21397e-05	4.3657e-05	1.80038e-05	1.28881e-05	2.32643e-05	2.06316e-05		0.000847119	0.00134109	0.000558602	0.000247733	0.000402412	0.000122636	0.000112493	0.000600831	0.000156605	0.000288399	0.000444268	0.000416739		0.00253406	0.00504632	0.00305516	0.000899025	0.00179207	0.00113863	0.000821127	0.00229169	0.00203174	0.00160264	0.00122641	0.000962169		4.83643e-05	6.49305e-05	5.18069e-05	1.75081e-05	3.68552e-05	1.85336e-05	2.57043e-05	5.08921e-05
SM	SM(d38:1)	-	0.00150313	0.00117741	0.00108254	0.00145846	0.00121441	0.000795625	0.00106175	0.00103515	0.00175158	0.00173461	0.00121747	0.00168419		0.0270358	0.0365819	0.0184022	0.0348069	0.0148166	0.00747885	0.0124186	0.0119487	0.0130718	0.0317813	0.0171446	0.0273306		0.0630348	0.0780594	0.0633262	0.0664804	0.0329801	0.0434973	0.0481232	0.0336319	0.0676082	0.0817969	0.0372554	0.0477253		0.00179695	0.00195135	0.00155457	0.0020681	0.00153029	0.00137978	0.00186544	0.00111174
SM	SM(d38:2)	-	0.000306997	0.000316506	0.000202034	0.000596355	0.000284877	0.000221312	0.000294713	0.000161572	0.000448137	0.000540096	0.000349267	0.000571324		0.00781552	0.00989153	0.0039523	0.0154525	0.00260169	0.00160397	0.00542524	0.0021927	0.00277636	0.0105438	0.00380459	0.00904937		0.0165861	0.0210128	0.0154749	0.0261783	0.00718764	0.0112129	0.0172739	0.00515199	0.018088	0.0246941	0.010314	0.0152431		0.000457423	0.00051327	0.000298842	0.000867155	0.000346133	0.000367384	0.000704694	0.000171464
SM	SM(d39:1)	-	0.000370754	0.000306449	0.000198569	0.000336787	0.000269155	0.000268729	0.000272057	0.000188762	0.000401194	0.000455939	0.000262157	0.000463985		0.00773295	0.010828	0.00383645	0.00909909	0.00350006	0.00258961	0.00318595	0.002978	0.00318273	0.00914149	0.00442596	0.00985336		0.0202069	0.0299749	0.0154509	0.0206549	0.0104444	0.0201265	0.0137422	0.00809915	0.0200623	0.0261496	0.0112856	0.0174553		0.000431121	0.000548989	0.000300242	0.000532341	0.000316836	0.000464517	0.000481425	0.000209507
SM	SM(d39:2)	-	2.30618e-05	1.57202e-05	1.18195e-05	3.92264e-05	1.28122e-05	9.88457e-06	3.22687e-05	1.05642e-05	2.10565e-05	3.30096e-05	1.1502e-05	2.2725e-05		0.000735562	0.00076902	0.000231482	0.00131517	0.000145949	0.000130974	0.000439821	9.6304e-05	0.000184418	0.000885821	0.000372057	0.000832136		0.00188497	0.00252312	0.000915416	0.00275946	0.000531778	0.00128951	0.00153413	0.000346918	0.00139008	0.00212792	0.000770816	0.00142781		3.8026e-05	3.56017e-05	2.09936e-05	3.36941e-05	2.1045e-05	2.15623e-05	4.9122e-05	1.35201e-05
SM	SM(d40:0)	-	6.1424e-05	5.21721e-05	7.4784e-05	8.97143e-06	5.02518e-05	2.83281e-05	2.20954e-05	6.7905e-05	4.61268e-05	2.92847e-05	5.73399e-05	2.55604e-05		0.00146146	0.00165394	0.00124292	0.000257611	0.00066332	0.000166874	0.000261812	0.000936467	0.00028411	0.000709492	0.000898144	0.000719954		0.00442521	0.00700529	0.00708678	0.00125473	0.00279506	0.0026418	0.00143095	0.00313448	0.00309052	0.00222015	0.00248088	0.00140597		8.32352e-05	9.44076e-05	0.000129627	1.81802e-05	7.12503e-05	4.20047e-05	5.00415e-05	8.24217e-05
SM	SM(d40:1)a	-	3.38245e-05	1.95547e-05	1.49656e-05	8.57364e-06	4.01568e-05	8.12154e-06	1.04327e-05	3.74452e-05	1.7975e-05	8.47372e-06	2.49302e-05	1.17569e-05		0.000875073	0.00106941	0.000356098	0.000193516	0.000538624	0.000108204	8.86678e-05	0.000697809	0.000175332	0.000188039	0.00043867	0.000247091		0.00227557	0.00349455	0.00173592	0.000406029	0.00172716	0.000517137	0.000388906	0.00206292	0.00113754	0.000797264	0.000958101	0.000580903		4.44674e-05	5.07896e-05	1.38526e-05	1.50463e-05	3.62785e-05	1.21066e-05	1.44253e-05	3.41181e-05
SM	SM(d40:1)b	-	0.0037729	0.00256133	0.00333905	0.00315689	0.00275555	0.00253061	0.00307735	0.00256655	0.0048487	0.00420622	0.00397383	0.00419283		0.0691712	0.079298	0.0605898	0.0880557	0.0352796	0.0242565	0.0339758	0.0376206	0.0437418	0.0787524	0.0532251	0.0698721		0.139082	0.154415	0.175773	0.128128	0.0714751	0.112809	0.111235	0.089149	0.177422	0.174962	0.0938148	0.110732		0.00428389	0.00428142	0.00520441	0.00519619	0.00372928	0.00455233	0.0053628	0.00302556
SM	SM(d40:2)	SM(d18:2/22:0)	0.00192289	0.00114832	0.00121511	0.00218046	0.00119899	0.00129634	0.00191414	0.00113835	0.00206598	0.00207692	0.00156196	0.00240957		0.0379243	0.0399848	0.027342	0.0612893	0.0173369	0.0142902	0.0264825	0.0173156	0.0219207	0.0503853	0.028024	0.0458074		0.0705301	0.0775634	0.0678448	0.0856906	0.030261	0.0627061	0.0668814	0.035529	0.0805918	0.0911955	0.0459857	0.0647923		0.00209056	0.00189851	0.00171427	0.00311848	0.00138266	0.002153	0.00306467	0.00111647
SM	SM(d40:3)	-	9.65305e-05	7.79967e-05	6.33854e-05	5.7752e-05	7.1808e-05	4.05695e-05	6.89422e-05	7.66821e-05	8.48517e-05	8.60854e-05	6.98947e-05	9.14283e-05		0.00175111	0.00165744	0.000914285	0.00170487	0.000880595	0.000543255	0.000854755	0.000655677	0.000622362	0.0017252	0.000741111	0.00117086		0.0036062	0.00364091	0.00253796	0.00301064	0.00189993	0.00159773	0.0020462	0.00178464	0.00270673	0.00407071	0.00163288	0.0018995		0.000103273	0.000124521	9.75099e-05	0.000128167	8.61281e-05	6.89174e-05	0.0001151	5.07177e-05
SM	SM(d41:0)	-	9.7302e-06	9.83535e-06	1.05166e-05	8.30692e-06	4.29294e-06	7.91148e-06	9.23785e-06	8.39177e-06	1.33722e-05	7.60306e-06	9.39669e-06	1.04625e-05		0.000143737	0.000159797	0.000113906	0.000175105	7.77877e-05	0.000101584	8.33246e-05	8.97663e-05	0.000135353	0.000104793	9.11797e-05	9.386e-05		0.000680873	0.0011332	0.00106492	0.000222036	0.000395108	0.000409231	0.000279283	0.000377414	0.000367949	0.000280868	0.000402715	0.000148827		1.21456e-05	1.35453e-05	1.31824e-05	1.40275e-05	9.47511e-06	1.14428e-05	1.65341e-05	9.97838e-06
SM	SM(d41:1)	-	0.001334	0.000940706	0.00123373	0.00123657	0.00112136	0.000931675	0.00136511	0.000813955	0.00180124	0.0017016	0.00171828	0.00169331		0.0283968	0.0318574	0.0228374	0.0366681	0.0145892	0.00887402	0.0149353	0.0114572	0.01654	0.0331646	0.0275516	0.0341927		0.0684716	0.0849633	0.0841288	0.0722814	0.0385349	0.0643957	0.0608704	0.0329858	0.0895766	0.0865238	0.0576979	0.0556869		0.00163491	0.00161877	0.0018646	0.00199957	0.00145719	0.00158341	0.0024704	0.0009223
SM	SM(d41:2)a	SM(d17:1/24:1)	0.000399281	0.000240781	0.00019966	0.000239458	0.000235792	0.000163503	0.000236429	0.000211758	0.000284577	0.000359017	0.000218851	0.000253385		0.00853302	0.00877682	0.00433017	0.00747044	0.00317787	0.00172896	0.00311166	0.00241393	0.00257208	0.00812123	0.00423594	0.00574572		0.0136784	0.0232129	0.0149089	0.0145189	0.00824698	0.0120761	0.0121755	0.00837813	0.0135958	0.0194181	0.00904541	0.00969596		0.000445437	0.00043359	0.000297721	0.000391061	0.000267394	0.000280658	0.000394207	0.000218363
SM	SM(d41:2)b	SM(d18:2/23:0)	0.000607946	0.000381987	0.000374952	0.000831324	0.000447185	0.000448744	0.000774133	0.00028991	0.000715686	0.000652995	0.000644434	0.000873479		0.0143062	0.0146984	0.00899069	0.025733	0.00664388	0.00506188	0.0111391	0.00486178	0.00723545	0.0182213	0.0129853	0.0204248		0.0296939	0.0370155	0.0256359	0.0413492	0.0146675	0.0284464	0.0308653	0.0113726	0.0315111	0.035293	0.0206626	0.0290234		0.00069087	0.000663259	0.000555601	0.00132721	0.000479199	0.00072871	0.00124673	0.000267787
SM	SM(d41:3)	-	4.73291e-05	1.82147e-05	1.44547e-05	3.89149e-05	3.42432e-05	1.51816e-05	3.73586e-05	1.69538e-05	2.39794e-05	5.16208e-05	2.19946e-05	3.02047e-05		0.00126069	0.00106594	0.0003931	0.00141834	0.000416263	0.00013053	0.000390767	0.000366247	0.000344013	0.00122298	0.000494873	0.00100147		0.00310027	0.00319943	0.00176837	0.00312779	0.00130869	0.00158631	0.00196156	0.00104002	0.00191846	0.00325689	0.00107464	0.00178346		6.42197e-05	5.59828e-05	2.1457e-05	4.83223e-05	3.28229e-05	2.44173e-05	5.37828e-05	1.83387e-05
SM	SM(d42:1)a	-	0.000150227	0.000102157	0.000181639	2.20427e-05	0.000158351	2.86055e-05	5.21128e-05	0.000185805	6.64923e-05	5.80823e-05	0.00011169	2.05932e-05		0.00323315	0.00407548	0.0038961	0.00071249	0.00228797	0.000313167	0.000622414	0.00266475	0.00060616	0.00113155	0.00199285	0.00075715		0.00899933	0.0129975	0.0155707	0.00167727	0.00670364	0.00299581	0.00293802	0.00814594	0.00451011	0.00385448	0.00491372	0.00159028		0.000173911	0.000182161	0.000275246	2.20224e-05	0.000177846	5.76411e-05	7.5164e-05	0.000180725
SM	SM(d42:1)b	-	0.00269788	0.00163365	0.00271094	0.00222899	0.00251054	0.00175423	0.00263225	0.00239443	0.00405955	0.00308143	0.00338117	0.00297689		0.0570764	0.0545365	0.0493685	0.0648977	0.032122	0.0175763	0.0299172	0.0323418	0.0353128	0.0662458	0.0517013	0.0578977		0.119756	0.134397	0.160459	0.119346	0.0727116	0.0976144	0.105289	0.0870111	0.158883	0.14429	0.0943119	0.0898131		0.00327115	0.00280633	0.00421468	0.00383344	0.00332883	0.00317117	0.00471819	0.00264077
SM	SM(d42:2)a	-	7.01455e-05	4.02759e-05	5.9453e-05	1.26062e-05	8.70078e-05	1.1672e-05	1.7777e-05	6.20808e-05	2.85707e-05	2.72706e-05	3.10238e-05	1.82487e-05		0.0013361	0.00134125	0.00127728	0.000623952	0.00117652	0.000141167	0.000336328	0.00117646	0.000248737	0.000796588	0.000800352	0.000507478		0.00356918	0.00438427	0.0049884	0.00104137	0.00338393	0.00119988	0.00119831	0.00302739	0.00178813	0.0020555	0.00181171	0.000874465		6.75932e-05	5.53612e-05	7.93805e-05	2.44307e-05	9.39989e-05	1.95417e-05	2.96659e-05	7.26773e-05
SM	SM(d42:2)b	-	0.00703683	0.00402109	0.0058906	0.00461465	0.0054476	0.00304524	0.00519146	0.00552259	0.00656914	0.00632622	0.00596166	0.00484987		0.127634	0.132037	0.115074	0.12224	0.0694532	0.030449	0.0645809	0.0781438	0.0596191	0.125018	0.0895852	0.0843674		0.244668	0.231603	0.276954	0.172622	0.112836	0.115145	0.177094	0.168191	0.201612	0.238154	0.14075	0.124976		0.00795352	0.00648259	0.00863452	0.00733448	0.00659157	0.00483729	0.00884388	0.0058086
SM	SM(d42:2)c	-	0.00180048	0.00099763	0.00116107	0.00193929	0.0013932	0.00124571	0.00175431	0.00136053	0.00199953	0.00183315	0.00194104	0.00202184		0.0386621	0.0350575	0.0285147	0.06067	0.0222367	0.0131934	0.0263948	0.0183425	0.0239376	0.0455479	0.0308939	0.041039		0.066857	0.0683711	0.0727751	0.0790599	0.0331386	0.0612604	0.0418142	0.0439219	0.0840038	0.0518462	0.0493007	0.0550541		0.0020911	0.00160315	0.00181617	0.00304799	0.00174771	0.00205226	0.00281848	0.00139517
SM	SM(d42:3)	SM(d18:2/24:1), SM(d18:1/24:2)	0.00445924	0.00232709	0.00266576	0.00364728	0.0030278	0.00168514	0.0034717	0.00282702	0.00332531	0.00343884	0.00295891	0.00318048		0.080857	0.0769322	0.0540828	0.0988395	0.0432218	0.0199038	0.0490454	0.0400434	0.0368792	0.0796611	0.0518825	0.062347		0.148789	0.137778	0.135205	0.133103	0.0700483	0.0786166	0.116289	0.083472	0.123222	0.149283	0.0792625	0.0856454		0.00475868	0.00372209	0.00375637	0.0050682	0.00361641	0.00275452	0.0055786	0.00283095
SM	SM(d42:4)	-	0.000271821	0.00013053	0.000148306	0.00030041	0.000239001	9.08958e-05	0.00022741	0.000157791	0.000196203	0.000264158	0.000187605	0.000251073		0.00519483	0.00485786	0.00260745	0.00808813	0.00332913	0.00110414	0.00342299	0.00208135	0.00225121	0.00614921	0.00332228	0.00428135		0.00871998	0.00907402	0.00645658	0.0118586	0.00546468	0.00419887	0.00864015	0.00447409	0.00725411	0.0117691	0.00515399	0.00658824		0.000327173	0.000232362	0.000208866	0.000437829	0.000303784	0.000137884	0.000399249	0.000145304
SM	SM(d42:5)	-	1.34987e-05	1.15005e-05	1.05618e-05	1.01628e-05	9.13347e-06	8.74877e-06	1.08152e-05	1.0509e-05	1.64524e-05	1.93077e-05	1.07304e-05	1.14606e-05		0.000339223	0.000315611	0.00020147	0.00034148	0.000264997	0.000122044	0.000153738	0.000519599	0.000152122	0.00103839	0.000153378	0.000323105		0.0012125	0.00114194	0.00102327	0.000973758	0.000493004	0.000597873	0.000997835	0.00125716	0.00121735	0.00186671	0.000358927	0.000581821		1.1844e-05	1.32299e-05	1.43981e-05	1.89098e-05	1.36354e-05	1.4746e-05	1.76879e-05	1.3174e-05
SM	SM(d43:2)a	-	0.00018654	9.36654e-05	3.66988e-05	5.46033e-05	6.80295e-05	6.44106e-05	6.17393e-05	6.54014e-05	9.41812e-05	9.62497e-05	0.000113278	6.67108e-05		0.00419521	0.00380378	0.00103174	0.00166557	0.000915514	0.000604936	0.000738352	0.000980439	0.000796753	0.00205512	0.00204835	0.00148372		0.00910404	0.00950682	0.00294425	0.00304073	0.00239001	0.00380051	0.00271347	0.00234119	0.00462999	0.00480636	0.00398867	0.00241855		0.000231869	0.000161579	6.65839e-05	7.40272e-05	8.15687e-05	9.17096e-05	9.69373e-05	6.76142e-05
SM	SM(d43:2)b	-	5.96361e-05	2.06546e-05	5.96205e-05	2.29679e-05	3.24503e-05	6.29191e-06	3.7116e-05	3.04505e-05	3.1103e-05	2.90162e-05	8.53212e-06	9.31663e-06		0.00094086	0.000893401	0.000819054	0.000981772	0.00048532	0.000107929	0.000248156	0.000518468	0.000224081	0.000977284	0.000754005	0.000480074		0.0028303	0.00292509	0.00385953	0.00201812	0.0012876	0.00122719	0.00183348	0.00149747	0.00126682	0.00215918	0.00166497	0.000797272		4.72301e-05	3.56369e-05	5.15595e-05	4.50352e-05	3.95397e-05	2.63436e-05	6.01092e-05	2.73606e-05
SM	SM(d43:2)c	-	1.46573e-05	1.31016e-05	1.29508e-05	1.9231e-05	1.48635e-05	1.22756e-05	2.49807e-05	1.15496e-05	1.87074e-05	1.99188e-05	3.16306e-05	1.66941e-05		0.000727541	0.000414416	0.000320279	0.000947388	0.000312869	0.000151013	0.000491886	0.000366368	0.000197548	0.000732991	0.000632876	0.00080615		0.00156835	0.00190807	0.00147639	0.00221117	0.000971812	0.00142628	0.00187306	0.000940495	0.00139616	0.00170624	0.00123195	0.00110288		1.25936e-05	1.43067e-05	1.74742e-05	2.11416e-05	1.27724e-05	1.68624e-05	3.80156e-05	1.3257e-05
SM	SM(d43:3)	-	1.74677e-05	1.28161e-05	1.32686e-05	2.82171e-05	1.31773e-05	1.1301e-05	1.88807e-05	1.34057e-05	1.98156e-05	1.29854e-05	1.29413e-05	1.44728e-05		0.000656503	0.000529233	0.000244022	0.000540067	0.000219636	0.000125327	0.000223288	0.000170812	0.000169558	0.000401811	0.000375856	0.000316609		0.0018786	0.00139106	0.00101276	0.00116226	0.000707405	0.000588743	0.000840783	0.000462265	0.000771772	0.00108904	0.000597254	0.000498023		2.98297e-05	1.73779e-05	1.78097e-05	2.27688e-05	1.65568e-05	1.48112e-05	1.70932e-05	1.35268e-05
SM	SM(d44:2)	-	1.52303e-05	1.08083e-05	1.66164e-05	9.1287e-06	2.32841e-05	8.69413e-06	1.38829e-05	1.40385e-05	1.9821e-05	1.16869e-05	1.33475e-05	1.14976e-05		0.000514737	0.000374529	0.000433687	0.000192427	0.000297881	0.000111633	0.000210656	0.000422138	0.000148743	0.000340937	0.000295999	0.000312762		0.00150652	0.0016232	0.00171841	0.000818058	0.000957963	0.000705253	0.000988114	0.00125029	0.00096897	0.00115741	0.000784278	0.000556549		2.31411e-05	1.92759e-05	1.93485e-05	1.61977e-05	2.00967e-05	1.25748e-05	3.44353e-05	1.37419e-05
SM	SM(d44:3)	-	2.2044e-05	1.2693e-05	1.19086e-05	1.14976e-05	3.20888e-05	9.85388e-06	1.68582e-05	1.91875e-05	1.69763e-05	2.6977e-05	1.49917e-05	1.32832e-05		0.000681434	0.000421353	0.000505101	0.000741897	0.000505562	0.000119176	0.000314358	0.000401776	0.000153946	0.000728618	0.000488594	0.00057061		0.00147251	0.00122338	0.00151387	0.00125773	0.00119464	0.000603389	0.00131548	0.000998145	0.00105887	0.00147028	0.000852273	0.000737649		3.19922e-05	1.33243e-05	2.51242e-05	2.42735e-05	3.80964e-05	1.46424e-05	4.30385e-05	1.37241e-05
SM+O	SM(d34:0)+O	-	1.50594e-05	1.41101e-05	1.07511e-05	2.15577e-05	1.81785e-05	8.6101e-06	1.08471e-05	1.6697e-05	1.61443e-05	9.99698e-06	1.001e-05	1.37259e-05		0.000210327	0.000245176	0.000130542	0.000252957	0.000103031	0.000116765	9.71347e-05	0.000134987	0.000146157	0.000136148	0.000156146	0.000263364		0.00112117	0.00168218	0.00107637	0.00221905	0.000793628	0.00128931	0.00123006	0.00145979	0.00136461	0.00112806	0.000825994	0.000749465		1.26866e-05	1.34068e-05	2.10328e-05	2.40516e-05	1.13152e-05	1.42203e-05	1.83858e-05	2.16297e-05
SM+O	SM(d34:1)+O	-	3.9094e-05	1.12996e-05	3.32865e-05	2.66374e-05	3.08428e-05	1.44454e-05	3.13852e-05	3.57848e-05	1.91004e-05	3.06629e-05	1.71957e-05	1.34895e-05		0.000659527	0.000434861	0.000602433	0.000746059	0.000230699	0.000132376	0.000334408	0.000414573	0.000165414	0.000410872	0.000303689	0.000381847		0.00253175	0.00232982	0.00303186	0.00248728	0.00151074	0.00197292	0.00197061	0.00205588	0.00189385	0.00237612	0.00112211	0.00105846		4.97336e-05	2.28553e-05	4.84826e-05	4.18429e-05	3.34269e-05	3.04363e-05	5.89529e-05	4.3108e-05
SM+O	SM(d42:1)+O	-	5.6102e-05	2.62587e-05	3.96986e-05	5.30619e-05	5.12937e-05	2.30224e-05	4.5977e-05	5.56926e-05	4.78627e-05	5.01092e-05	5.03266e-05	3.20681e-05		0.00129094	0.00107334	0.000972001	0.00144127	0.000632959	0.000161614	0.000555369	0.000764436	0.000299505	0.0011561	0.000964628	0.000863317		0.003509	0.00370801	0.00352912	0.0037988	0.00178843	0.002393	0.0031046	0.00238797	0.0029968	0.00371378	0.0023644	0.00177643		6.88116e-05	6.03509e-05	5.80227e-05	7.64342e-05	4.94229e-05	4.62395e-05	8.94694e-05	4.54265e-05
ST	ST(d34:1)	-	1.75136e-05	1.12325e-05	2.34764e-05	8.97666e-06	9.91223e-06	8.69972e-06	7.22189e-06	1.38679e-05	7.98475e-06	1.7868e-05	1.43472e-05	1.18547e-05		0.000302569	0.000291523	0.000343931	0.000179177	0.000100309	7.01823e-05	8.74956e-05	0.000159712	4.64794e-05	0.000261394	0.000184797	0.000180936		0.000874514	0.000704979	0.00157954	0.000410499	0.000278412	0.000523891	0.000439968	0.000554426	0.00048236	0.000960819	0.000578213	0.000381757		2.25421e-05	2.10007e-05	3.40857e-05	1.584e-05	1.53674e-05	1.9928e-05	1.64537e-05	1.7601e-05
ST	ST(d34:2)	-	2.04159e-06	1.90769e-06	1.65742e-06	1.67349e-06	1.08418e-06	1.51411e-06	2.00118e-06	1.87599e-06	2.77303e-06	1.63581e-06	1.75039e-06	2.24975e-06		4.02877e-05	4.76827e-05	2.35973e-05	3.5177e-05	1.65701e-05	2.03353e-05	1.77392e-05	2.32562e-05	2.77421e-05	2.83697e-05	3.0286e-05	2.02593e-05		0.000125669	0.000156204	0.000141079	0.000108651	5.67516e-05	0.000141903	6.43687e-05	0.000105065	3.61203e-05	0.000151162	7.77073e-05	6.51794e-05		1.91358e-06	2.52946e-06	2.3612e-06	3.17585e-06	2.03451e-06	2.94654e-06	2.55e-06	2.31647e-06
ST	ST(d42:2)	-	2.44914e-06	1.82297e-06	2.33069e-06	1.65731e-06	1.49205e-06	1.42776e-06	1.86283e-06	2.13627e-06	2.73264e-06	1.68925e-06	1.72623e-06	2.28985e-06		5.81164e-05	3.53228e-05	9.17085e-05	3.57923e-05	1.72755e-05	1.97107e-05	4.112e-05	3.4239e-05	2.48894e-05	6.40455e-05	5.45242e-05	4.53114e-05		0.00015045	0.00014365	0.00031894	0.000112594	7.8329e-05	9.73923e-05	0.00013981	0.000127091	0.000165473	0.000185618	0.000103353	8.22364e-05		1.92406e-06	2.14307e-06	4.57563e-06	3.06042e-06	2.05961e-06	2.49141e-06	2.89724e-06	2.29408e-06
[truncated: 28 more columns]

## Sheet: Table S4
Table S4. Relative lipid concentration (mol%) of EVs and lipoproteins obtained from the validation sample.
Lipid Class	Compound	Acyl side chains	Plasma EVs													Plasma HDL													Plasma LDL/VLDL													Serum EVs
			No.1	No.2	No.3	No.4	No.5	No.6	No.7	No.8	No.9	No.10	No.11	No.12		No.1	No.2	No.3	No.4	No.5	No.6	No.7	No.8	No.9	No.10	No.11	No.12		No.1	No.2	No.3	No.4	No.5	No.6	No.7	No.8	No.9	No.10	No.11	No.12		No.1	No.2	No.3	No.4	No.5	No.6	No.7	No.8
Cer	Cer(d34:1)	-	0.00684665	0.0146255	0.0103696	0.0120778	0.00701632	0.0105593	0.00986594	0.0120544	0.011173	0.00922906	0.00901563	0.00643069		0.00885401	0.0125366	0.00758679	0.0105653	0.00931722	0.0104373	0.00830717	0.00938067	0.00771224	0.00651205	0.00548827	0.00694705		0.0149461	0.0153049	0.0171668	0.0180199	0.0179606	0.0182386	0.0173524	0.0292841	0.0166423	0.0162026	0.0147471	0.014796		0.00536443	0.0111971	0.00774974	0.0144066	0.0117691	0.0155083	0.00930475	0.00652378
Cer	Cer(d36:1)	-	0.00240501	0.00659475	0.00292019	0.00564895	0.00249966	0.00395371	0.00334631	0.0045646	0.0040892	0.00377494	0.00445801	0.00318877		0.0039797	0.00544405	0.00286487	0.00414811	0.00582809	0.0034905	0.00254863	0.00422812	0.00424089	0.00292673	0.00245861	0.00397006		0.00549644	0.012529	0.00496373	0.00901305	0.0124787	0.00733529	0.00538603	0.0129789	0.00787973	0.00693077	0.00591023	0.00652486		0.00288743	0.00370778	0.0031804	0.00651162	0.00517332	0.0066789	0.00344658	0.00398527
Cer	Cer(d38:1)	-	0.00539933	0.0125242	0.00846099	0.00984677	0.0070417	0.0102011	0.0122749	0.0103906	0.0107428	0.0119691	0.0115479	0.00829015		0.00895912	0.0115106	0.00647176	0.0118186	0.00915082	0.00784164	0.0068957	0.00778576	0.00845319	0.00797275	0.00606029	0.00814542		0.0110388	0.0187732	0.00902935	0.0163094	0.0196315	0.0120042	0.0113206	0.0164317	0.0125679	0.0112311	0.00955416	0.0129561		0.00475869	0.0108321	0.00719376	0.0129742	0.0125335	0.0113349	0.0109883	0.00816336
Cer	Cer(d40:0)	-	0.00392941	0.00906767	0.00702799	0.00511102	0.00455708	0.0053102	0.00820595	0.0103475	0.00611729	0.00561633	0.00716937	0.00407242		0.00648076	0.00631223	0.00442776	0.00350789	0.00632676	0.00449547	0.00576099	0.00969592	0.0047929	0.00257488	0.00527339	0.00456813		0.0112749	0.0131555	0.0132534	0.00509058	0.0215384	0.0126362	0.00652512	0.0400879	0.00757405	0.00694176	0.00992689	0.00703952		0.00273467	0.00655266	0.00478903	0.0072125	0.00930769	0.00793923	0.0108184	0.00823344
Cer	Cer(d40:1)	-	0.0150633	0.0309114	0.0169903	0.0253695	0.0174992	0.0271903	0.0247907	0.0244221	0.023464	0.0224063	0.0207763	0.0134519		0.0364721	0.042936	0.0220995	0.0298175	0.0254536	0.0260403	0.0217276	0.0314484	0.0207834	0.0278302	0.0261097	0.0431068		0.0738524	0.102527	0.0635226	0.0897056	0.119226	0.10985	0.0815231	0.102754	0.0809334	0.0677249	0.0628933	0.0729455		0.0145794	0.0313162	0.016132	0.0318001	0.0254147	0.0307869	0.0266195	0.0196301
Cer	Cer(d40:2)a	Cer(d18:2/22:0)	0.00212799	0.00356989	0.00233589	0.00264007	0.00132271	0.00287439	0.00261804	0.00198128	0.00307599	0.00243493	0.00230822	0.00265601		0.00284094	0.00193334	0.00169943	0.00276162	0.00154086	0.00296406	0.00151892	0.00271692	0.00251251	0.00321069	0.00146763	0.00610158		0.00803457	0.0104276	0.00380292	0.0156316	0.0092884	0.0122265	0.0111735	0.00767644	0.00659711	0.00710882	0.00560122	0.00916307		0.00174784	0.00245803	0.00280675	0.00327722	0.0023087	0.00293584	0.00233528	0.00259227
Cer	Cer(d41:0)	-	0.00239964	0.00410048	0.0029059	0.00377971	0.00216629	0.00348513	0.00488887	0.0043931	0.00368604	0.00262778	0.00336512	0.00360569		0.00426684	0.0027981	0.00149267	0.00252676	0.0029912	0.00361844	0.00246547	0.00288166	0.00243699	0.00181053	0.00256833	0.00329574		0.00533128	0.00785374	0.00601635	0.00334207	0.0132269	0.00707843	0.00253898	0.012217	0.00401021	0.00283733	0.0053576	0.00376777		0.00205896	0.00231914	0.00255862	0.00490879	0.00317244	0.0054499	0.00467245	0.003474
Cer	Cer(d41:1)	Cer(d18:1/23:0), Cer(d17:1/24:0)	0.0124002	0.0239334	0.0158397	0.0224391	0.0145016	0.0228887	0.0207902	0.0156797	0.022433	0.019703	0.021606	0.0128039		0.0275552	0.0347587	0.0158842	0.0278215	0.0212736	0.0208022	0.0181628	0.0169711	0.0187704	0.0182456	0.0274198	0.0379918		0.0620531	0.0911031	0.0504244	0.0874396	0.10463	0.105264	0.0855281	0.0596327	0.073342	0.0530032	0.07045	0.0728461		0.0116012	0.0278979	0.0125063	0.0291194	0.0227708	0.029288	0.024576	0.0130492
Cer	Cer(d41:2)	Cer(d18:2/23:0)	0.00210662	0.00347164	0.00243842	0.00267422	0.00119724	0.00284329	0.00252313	0.00202471	0.00318382	0.00235697	0.00244634	0.00262638		0.00159644	0.00199079	0.00153583	0.0019711	0.00147331	0.002938	0.0015089	0.00107861	0.00252148	0.0012643	0.0019491	0.00545394		0.00541608	0.00894647	0.00246952	0.0132942	0.00676246	0.0120918	0.0123459	0.00387793	0.00616853	0.00460992	0.00613855	0.00833416		0.00173028	0.00250641	0.00266537	0.00344064	0.00238134	0.00287805	0.00242075	0.00252715
Cer	Cer(d42:0)	Cer(d18:0/24:0)	0.00608682	0.0100822	0.00674321	0.00777065	0.00686867	0.00786989	0.00824549	0.0120182	0.00822946	0.00714204	0.0102467	0.0043505		0.009159	0.00903506	0.00775505	0.00526627	0.00750003	0.00681249	0.00862826	0.0119438	0.00521686	0.00470408	0.00705912	0.00540645		0.0170782	0.0237962	0.0243279	0.00819111	0.046691	0.0231691	0.00856945	0.067915	0.0104955	0.00923585	0.0161348	0.00996623		0.00429195	0.00698271	0.00587422	0.0100098	0.0109911	0.0137642	0.0116563	0.01189
Cer	Cer(d42:1)a	-	0.00204933	0.00327849	0.00239941	0.00235863	0.00237038	0.00264162	0.00246639	0.00235137	0.00311387	0.00219065	0.00225154	0.00254606		0.00278055	0.00360597	0.00237791	0.00192769	0.00234135	0.00290105	0.00140913	0.00913985	0.00239727	0.00116918	0.00214096	0.000900123		0.00805785	0.011464	0.0100338	0.00204325	0.0212304	0.00721717	0.00320678	0.0430679	0.00322998	0.00228029	0.00938442	0.00335115		0.00169094	0.00256491	0.00261381	0.00314969	0.00222128	0.00281259	0.00247011	0.00247751
Cer	Cer(d42:1)b	Cer(d18:1/24:0)	0.0489424	0.0808429	0.0556587	0.0890708	0.0675327	0.0937592	0.0706512	0.0632055	0.0722109	0.0661321	0.0840044	0.0366977		0.132544	0.146566	0.0784124	0.11019	0.0798445	0.0782479	0.0585051	0.0932672	0.0629698	0.0800951	0.127257	0.163377		0.297606	0.359112	0.288358	0.382033	0.453793	0.423192	0.316417	0.386719	0.361996	0.270152	0.347596	0.301919		0.0480583	0.0987229	0.0487591	0.103084	0.0790484	0.104114	0.0914016	0.0578684
Cer	Cer(d42:2)a	Cer(d18:1/24:1)	0.00864463	0.0163652	0.00872443	0.0106419	0.0117132	0.00761636	0.0065975	0.0122968	0.00373134	0.007694	0.0100493	0.00359067		0.0374644	0.0352563	0.0206752	0.0212405	0.0267247	0.010414	0.0174043	0.0347879	0.00818285	0.0198935	0.0286869	0.0308735		0.0904388	0.116542	0.0632116	0.0727914	0.133731	0.0692977	0.0794516	0.10076	0.059773	0.055586	0.0683607	0.0503546		0.00908641	0.024033	0.00457731	0.0140036	0.0132495	0.00898736	0.00968866	0.00861946
Cer	Cer(d42:2)b	Cer(d18:2/24:0)	0.00328394	0.00381161	0.00255493	0.00923401	0.00421202	0.00797816	0.00538391	0.00236008	0.00440412	0.00300458	0.00470933	0.00352807		0.0135215	0.0126584	0.00615798	0.016143	0.00873775	0.00654238	0.00774516	0.00912346	0.00291693	0.0106168	0.0120531	0.0260386		0.0369168	0.039912	0.0224077	0.0634024	0.053002	0.0666791	0.0619183	0.0337279	0.0310527	0.0318324	0.0403372	0.0439672		0.00350588	0.00887958	0.00278744	0.0103234	0.00445267	0.00921777	0.00793412	0.00292244
Cer	Cer(d42:3)	Cer(d18:2/24:1)	0.00221785	0.00365765	0.00251524	0.00266725	0.00155637	0.00290095	0.00264223	0.00203314	0.00311352	0.00236437	0.00256884	0.00292586		0.00764078	0.00602848	0.00245161	0.00473619	0.00581785	0.00289714	0.0029703	0.00560473	0.00242276	0.00551326	0.00454756	0.00860995		0.0173776	0.0212879	0.00792726	0.0242183	0.0276936	0.0159725	0.0161443	0.0139543	0.00976845	0.010226	0.0114511	0.0127837		0.00176399	0.00260124	0.00283268	0.00334648	0.00229067	0.00296297	0.00243288	0.00259125
Cer+O	Cer(d42:0)+O		0.00429139	0.00695125	0.00345975	0.00815023	0.00593924	0.00668575	0.00835884	0.00941232	0.00855344	0.0064217	0.00703055	0.00330694		0.00545711	0.0052176	0.00318401	0.00524404	0.0060668	0.00464042	0.00693448	0.00445518	0.00647909	0.00422649	0.00520271	0.00556032		0.00439546	0.00659938	0.00439691	0.00802227	0.00971115	0.00947863	0.00627732	0.00922068	0.00559762	0.00527599	0.00692872	0.0086724		0.00242149	0.00471069	0.00489271	0.00784634	0.00933706	0.00986623	0.0138854	0.00558239
CerG1	CerG1(d34:1)	CerG1(d18:1/16:0)	0.0137901	0.0206356	0.024888	0.017002	0.0149887	0.0104609	0.0198718	0.0139002	0.00710771	0.0165662	0.0112645	0.0130207		0.0120432	0.0233766	0.0170993	0.0163078	0.0113884	0.00484819	0.015826	0.0113568	0.00512206	0.00798082	0.00982848	0.0127453		0.0296268	0.0549061	0.055676	0.0450216	0.0321233	0.0310014	0.0597637	0.0369778	0.0357809	0.0354704	0.0340343	0.0314754		0.0125614	0.0250455	0.021092	0.0173676	0.0178103	0.0115263	0.0204506	0.0141628
CerG1	CerG1(d38:1)	-	0.00355646	0.00521467	0.00391743	0.00375078	0.00213196	0.00366187	0.00519072	0.00300621	0.00430443	0.00375649	0.00353103	0.00380119		0.003719	0.003879	0.00275047	0.00287797	0.00185421	0.00416595	0.00427971	0.00427102	0.00341679	0.0024544	0.00165793	0.00523124		0.00778248	0.0173688	0.00672699	0.00808435	0.00845639	0.00838451	0.0150354	0.00844902	0.00633796	0.00730708	0.0061536	0.0090105		0.00247494	0.00339373	0.00377733	0.00433135	0.00321617	0.00439228	0.00334349	0.00339588
CerG1	CerG1(d40:1)	CerG1(d18:1/22:0)	0.0200801	0.0414143	0.0333905	0.0288774	0.0261439	0.0327977	0.0580094	0.0253447	0.027346	0.0310689	0.0254043	0.0338448		0.0408441	0.0730001	0.0416316	0.0383887	0.0341983	0.0301832	0.0626294	0.040132	0.0328819	0.0346521	0.0385264	0.0603644		0.06348	0.150905	0.0892672	0.0751528	0.0789712	0.100624	0.15126	0.0763049	0.0964496	0.0688538	0.0723867	0.0910443		0.0255551	0.0497873	0.0316829	0.0245114	0.0281794	0.0348399	0.0599768	0.0251629
CerG1	CerG1(d40:2)	-	0.0030162	0.00449128	0.00338784	0.00308039	0.00152491	0.00325311	0.00389796	0.00249502	0.00377364	0.00302906	0.00296934	0.00341709		0.00196424	0.00388777	0.00257505	0.00340682	0.00195539	0.00332766	0.00612408	0.00173705	0.00291533	0.00267449	0.00249378	0.00627435		0.00494648	0.0123033	0.00565159	0.00766078	0.00504719	0.0088683	0.0156105	0.0032213	0.00486954	0.00570189	0.00491124	0.00916962		0.00206681	0.00362174	0.00302477	0.00361429	0.00280867	0.00368566	0.00337373	0.00288497
CerG1	CerG1(d41:1)	CerG1(d18:1/23:0)	0.00644484	0.0145752	0.012303	0.00864019	0.00977974	0.00947954	0.0259513	0.0097395	0.00779447	0.0116691	0.0107468	0.011961		0.0136549	0.0296689	0.0160987	0.0170554	0.0142515	0.00817664	0.0302855	0.01424	0.0126774	0.0129668	0.0183971	0.0295959		0.0229152	0.0720804	0.0353028	0.039817	0.03753	0.0418529	0.0786046	0.0271298	0.0363199	0.0251125	0.0366773	0.0435986		0.0068922	0.0182408	0.012628	0.00929282	0.010138	0.0121393	0.0262994	0.00683922
CerG1	CerG1(d42:1)	CerG1(d18:1/24:0)	0.0275497	0.0548228	0.0517539	0.0392131	0.0497867	0.0417344	0.0829051	0.053135	0.0434731	0.0387978	0.0473143	0.053517		0.0553158	0.0992612	0.0610917	0.0682167	0.0656294	0.0443274	0.0984664	0.0828046	0.0541822	0.0526431	0.0759461	0.110758		0.0794711	0.21893	0.127265	0.127155	0.145836	0.136898	0.214782	0.130569	0.139774	0.0889913	0.126952	0.151604		0.0264091	0.0704414	0.0440894	0.0417734	0.0505279	0.0437265	0.0923588	0.0431066
CerG1	CerG1(d42:2)	CerG1(d18:1/24:1)	0.0163761	0.0270554	0.0288355	0.0193574	0.0204583	0.0156836	0.0266012	0.0166534	0.0207978	0.0184654	0.0163317	0.0224005		0.0294093	0.0477491	0.0397714	0.031937	0.0274737	0.0143156	0.0355624	0.0272626	0.0159977	0.0217705	0.0223921	0.0280348		0.0447358	0.0907541	0.0690662	0.050988	0.0523088	0.0312691	0.0795446	0.0489331	0.0441107	0.037421	0.0393836	0.0409132		0.0178947	0.0351319	0.0248098	0.0186687	0.0206407	0.0146656	0.0326753	0.015486
CerG1	CerG1(d42:3)	-	0.00290568	0.00449606	0.0035326	0.00356303	0.00243706	0.00339563	0.00339457	0.00265492	0.00374869	0.00312647	0.00317533	0.00356678		0.00356576	0.00473847	0.00377079	0.00278989	0.00333671	0.00356609	0.00850549	0.00397531	0.00304304	0.00459016	0.00507398	0.00454609		0.0081863	0.0118495	0.0104653	0.00980282	0.00763231	0.00689043	0.0125912	0.00710007	0.00699172	0.00865801	0.00806313	0.00923405		0.00295287	0.00346356	0.00391257	0.00394066	0.00358341	0.00368871	0.00291364	0.00301135
CerG1+O	CerG1(d42:1)+Oa	-	0.0031036	0.00432825	0.0032019	0.00302791	0.00214337	0.0029716	0.00334671	0.00248765	0.00352692	0.00273467	0.00287972	0.00325165		0.00375575	0.00360313	0.0023697	0.0025148	0.00338908	0.00325284	0.00322002	0.00546102	0.0028187	0.00258642	0.00295498	0.00336793		0.00794119	0.0134723	0.00892253	0.00884517	0.00964174	0.00625182	0.010996	0.00996488	0.00617764	0.00699308	0.00704377	0.00514581		0.0020676	0.00291999	0.00315193	0.00356619	0.00267154	0.00357504	0.00359249	0.00279616
CerG1+O	CerG1(d42:1)+Ob	-	0.00252173	0.00451889	0.0030612	0.00277957	0.00301351	0.00280465	0.00334034	0.00229994	0.00350518	0.00272085	0.00260441	0.00308177		0.0048289	0.00988837	0.00173579	0.00231484	0.00370275	0.00303558	0.0052772	0.00137756	0.00300116	0.00318936	0.00157824	0.00162631		0.00686314	0.0177253	0.002857	0.0058775	0.0062497	0.00660135	0.00897346	0.00170974	0.00556069	0.0057664	0.00424136	0.00393787		0.00209226	0.00526646	0.00284727	0.00340081	0.00315434	0.00324606	0.00299466	0.00251952
CerG2	CerG2(d32:1)	-	0.00285034	0.0038966	0.00310097	0.00288464	0.00255589	0.00297542	0.00285522	0.00241617	0.00303388	0.00263633	0.0026952	0.00300001		0.00142867	0.00220085	0.0017949	0.00263956	0.00138406	0.00302569	0.00160851	0.00166055	0.00297634	0.00132799	0.00124094	0.00135419		0.00472163	0.00702967	0.00182464	0.00536345	0.00643323	0.00476172	0.00585061	0.00632849	0.00244457	0.00575051	0.00249842	0.0041184		0.00198235	0.00270105	0.00277983	0.0035834	0.0023374	0.00340271	0.00253193	0.00261347
CerG2	CerG2(d34:1)	CerG2(d18:1/16:0)	0.0614044	0.0397857	0.0630703	0.0727638	0.0670976	0.0408434	0.0649772	0.0583424	0.0600039	0.0824168	0.045336	0.0585114		0.0559726	0.0513332	0.0462459	0.0557637	0.0427725	0.0214045	0.0424487	0.0528454	0.0333275	0.0539055	0.0392775	0.0510022		0.117823	0.111819	0.114507	0.157338	0.135891	0.101996	0.153588	0.140628	0.148487	0.156588	0.108032	0.10429		0.0535242	0.0564622	0.0536379	0.06814	0.0637309	0.0529771	0.069837	0.0584058
CerG2	CerG2(d34:2)	-	0.00341749	0.00490276	0.00342596	0.00301236	0.00228902	0.00322078	0.00357982	0.00245956	0.00362723	0.00310694	0.00313404	0.00316611		0.00421731	0.00287736	0.00240003	0.00269763	0.00166193	0.00342571	0.00182999	0.00190984	0.00297497	0.00177829	0.00170608	0.00307945		0.00521514	0.00648938	0.00646367	0.00792929	0.00522653	0.006088	0.0082054	0.00409032	0.00215938	0.00709699	0.00360343	0.00612379		0.00267038	0.00302844	0.0033355	0.00371479	0.00298528	0.0037304	0.00283999	0.00301864
CerG2	CerG2(d40:1)	-	0.00259536	0.00415864	0.00311789	0.00295951	0.00339826	0.00291943	0.0030213	0.0023683	0.00342198	0.00269872	0.00285429	0.00324796		0.00194613	0.00253552	0.00179999	0.00245667	0.00159162	0.00330834	0.0021294	0.00263003	0.00268231	0.00322872	0.00157048	0.00267134		0.00413707	0.00583759	0.00297735	0.00414158	0.00645229	0.00765069	0.00877419	0.0061184	0.00463755	0.00698299	0.00474363	0.00509432		0.00197923	0.00285819	0.00286003	0.00357966	0.00261883	0.00348239	0.00334945	0.00258949
CerG2	CerG2(d42:1)	-	0.00279717	0.00377609	0.00288733	0.00267965	0.00292272	0.00297952	0.00274376	0.00270058	0.00331187	0.00316986	0.00293986	0.00298206		0.00210658	0.00222052	0.00218735	0.00224213	0.0048037	0.00315029	0.00334396	0.00501845	0.00255605	0.00508377	0.00297742	0.00462396		0.00465879	0.00643775	0.00418828	0.00509014	0.0113167	0.00818632	0.0110437	0.00723188	0.00709446	0.00799861	0.00679915	0.00555334		0.00180551	0.00282679	0.00276515	0.00323819	0.00240751	0.00354915	0.00350299	0.00252244
CerG2	CerG2(d42:2)	CerG2(d18:1/24:1)	0.0126775	0.00851631	0.015085	0.0108507	0.0180441	0.00838334	0.0159536	0.0167797	0.0142116	0.0183811	0.00959175	0.00747384		0.0154117	0.0169306	0.0157876	0.0117335	0.0195455	0.00391636	0.0165696	0.0221836	0.0131674	0.0218203	0.0126734	0.0150779		0.0232545	0.0306314	0.028322	0.0211435	0.0351882	0.0200023	0.03788	0.0332146	0.0313614	0.0339739	0.021067	0.020767		0.0106866	0.0113507	0.0124072	0.0081526	0.0135086	0.00839736	0.016049	0.0117182
CerG2	CerG2(d42:3)	-	0.00273785	0.00407818	0.00313246	0.00377705	0.00602489	0.00301183	0.0031408	0.00251514	0.0036193	0.00318424	0.00290861	0.00366795		0.00560756	0.00502266	0.00317038	0.00304268	0.00733113	0.00311706	0.00592483	0.0057176	0.0028185	0.00750708	0.00488195	0.00558662		0.00639581	0.00633132	0.0066428	0.00874366	0.0116238	0.00541936	0.0132341	0.00799998	0.00791117	0.00968335	0.00784243	0.00735223		0.00295285	0.00272361	0.00291349	0.0037834	0.00276796	0.00346246	0.0031957	0.00302092
CerG3	CerG3(d34:1)	CerG3(d18:1/16:0)	0.0130012	0.00914081	0.014987	0.0227411	0.0191345	0.00964555	0.0121559	0.0159498	0.0138091	0.017938	0.0145554	0.0148646		0.0137968	0.0128519	0.0123284	0.0173799	0.0108732	0.00444657	0.0101	0.0155266	0.00442635	0.0120224	0.0147833	0.0147033		0.0325767	0.0360363	0.0326845	0.0558889	0.0401971	0.0371038	0.032297	0.0393644	0.0233722	0.0381542	0.0373655	0.0303305		0.0127531	0.0145455	0.0136167	0.0224932	0.0160916	0.0134971	0.0134816	0.0152168
CerG3	CerG3(d40:1)	-	0.00253459	0.00421467	0.00310614	0.00283755	0.00199157	0.0029062	0.00301196	0.00223955	0.00332318	0.00255332	0.00272244	0.00301351		0.00196776	0.00265106	0.00229026	0.00250163	0.00219053	0.00305097	0.00156812	0.00189387	0.00268366	0.0023121	0.00243011	0.00248383		0.00506968	0.00546558	0.0064001	0.00686679	0.00610525	0.00536836	0.00687303	0.00427186	0.00606483	0.0054105	0.00625114	0.004346		0.00190882	0.00273842	0.00277327	0.0032248	0.00253631	0.00340543	0.00251236	0.00257676
CerG3	CerG3(d42:1)	-	0.00234686	0.00371545	0.00309753	0.00270709	0.00144029	0.00263559	0.00260481	0.00210844	0.0031268	0.00241994	0.00273732	0.00289283		0.00293534	0.00224312	0.00247832	0.00311966	0.00383788	0.00286272	0.00416809	0.00375095	0.00259571	0.00211078	0.00441783	0.00363374		0.00499691	0.00586768	0.00576749	0.00626965	0.01015	0.00594478	0.00650213	0.00525789	0.00670117	0.00553021	0.00648417	0.00595117		0.00166418	0.00248438	0.00271223	0.0030401	0.00227518	0.00307497	0.00230001	0.0024054
CerG3	CerG3(d42:2)	-	0.0044556	0.00426002	0.0045597	0.00329879	0.00640734	0.0030856	0.00379554	0.00457288	0.00357933	0.00381055	0.00281644	0.00437019		0.00614729	0.0046461	0.00501202	0.00473031	0.00761761	0.00315631	0.00406046	0.00722376	0.0034423	0.00576893	0.00719321	0.00532327		0.0116574	0.0126676	0.0133513	0.0135127	0.014899	0.00923091	0.0147692	0.0127596	0.00930194	0.0112247	0.0114468	0.00953445		0.00270484	0.00311345	0.00316027	0.00403301	0.00540048	0.00398394	0.00359148	0.00278252
deoCer	deoCer(d42:1)	-	0.0016515	0.00303435	0.00205978	0.00221779	0.000976529	0.00239189	0.00215225	0.001759	0.00280358	0.00206043	0.0019586	0.00251212		0.000800558	0.00141075	0.00112135	0.0015114	0.000996777	0.00245248	0.00113396	0.000801034	0.00198076	0.00103763	0.00091805	0.00330479		0.00225703	0.00292944	0.0027455	0.00164465	0.0105076	0.00467241	0.00558755	0.00447326	0.00387902	0.00174511	0.00201467	0.00498957		0.00145382	0.00212138	0.0021168	0.0029039	0.00195779	0.00267348	0.00228097	0.00209809
GM3	GM3(d34:1)	GM3(d18:1/16:0)	0.0352047	0.0255177	0.039919	0.0405556	0.0322182	0.0192861	0.0377648	0.0314149	0.0264507	0.0438861	0.0271213	0.0284765		0.0291464	0.0256856	0.0279641	0.0263037	0.0180471	0.00657722	0.0214976	0.0228807	0.0104757	0.0239461	0.0131894	0.0216683		0.0551694	0.060858	0.0732971	0.0746361	0.0540845	0.0466283	0.068575	0.0539577	0.0580257	0.0637802	0.0557596	0.0461021		0.0365249	0.0300757	0.047174	0.0442806	0.0305853	0.0252417	0.0437138	0.039027
GM3	GM3(d36:1)	-	0.0117497	0.00626503	0.0110662	0.0162962	0.00757022	0.00993074	0.0129828	0.0109417	0.0132706	0.0128231	0.0125106	0.0137328		0.00825364	0.00684138	0.00617155	0.0113683	0.00322333	0.00368404	0.00671023	0.00700568	0.00372933	0.00714232	0.00741181	0.00675877		0.0150745	0.0137635	0.0163815	0.0207209	0.0100215	0.0167376	0.0179705	0.0156393	0.0218506	0.0158661	0.0182067	0.0154227		0.0100743	0.0104794	0.0123081	0.0168386	0.00876405	0.0148813	0.0139284	0.0143884
GM3	GM3(d38:1)	-	0.00345023	0.00475905	0.0035565	0.00341091	0.00191084	0.00350132	0.00347917	0.00276282	0.00402362	0.00359861	0.00348753	0.00349857		0.00172938	0.00280853	0.00246334	0.00279175	0.00190261	0.00369548	0.00194393	0.00161811	0.0033706	0.002193	0.00175532	0.00148751		0.00448147	0.00652955	0.00577514	0.00747823	0.00579591	0.00381691	0.00566772	0.00309351	0.00490005	0.00713514	0.00471274	0.00549115		0.00242276	0.0034901	0.00354202	0.00455723	0.00303987	0.00384903	0.00317986	0.00338667
GM3	GM3(d40:1)	-	0.0115715	0.00486189	0.0165523	0.0193894	0.0125882	0.00957873	0.0158753	0.00749643	0.0131306	0.0205204	0.013785	0.0178942		0.00968671	0.00829953	0.010139	0.0167308	0.00753315	0.0034029	0.00939364	0.00752987	0.00603706	0.0139703	0.0111321	0.0146543		0.0210849	0.0240238	0.0291401	0.0358374	0.0252603	0.0257725	0.0320022	0.0173498	0.0307954	0.0300031	0.0279171	0.0275345		0.0109175	0.00998602	0.0183904	0.0193135	0.0145663	0.0148673	0.0203873	0.0104822
GM3	GM3(d41:1)	-	0.00350288	0.00445953	0.00341778	0.00465162	0.00311346	0.00313159	0.00820956	0.00244663	0.0034208	0.00736523	0.00389539	0.00414276		0.00399654	0.00238405	0.0044981	0.00454559	0.00367203	0.00352327	0.00458916	0.00147778	0.00285253	0.00501251	0.00445257	0.00506601		0.00571245	0.00908542	0.00891363	0.0136702	0.00894574	0.00972996	0.0114076	0.00374558	0.00901399	0.00848134	0.0120073	0.00821845		0.00234536	0.00290967	0.00455231	0.00387699	0.00376624	0.00420057	0.00456672	0.00339241
GM3	GM3(d42:1)	GM3(d18:1/24:0)	0.0113185	0.00484284	0.0156017	0.018462	0.0175108	0.0101472	0.0184729	0.0102143	0.0104848	0.0175937	0.0186747	0.0173892		0.00911889	0.00768624	0.0123925	0.0172657	0.0103221	0.0048421	0.00967109	0.00998546	0.00472716	0.0171496	0.0183417	0.0178104		0.0192681	0.0228146	0.0314826	0.0368425	0.0339081	0.0294472	0.0300301	0.020003	0.0314187	0.0307692	0.0357501	0.0268763		0.0102464	0.00752927	0.017053	0.0222393	0.0152385	0.013887	0.023233	0.00971499
GM3	GM3(d42:2)a	-	0.0184661	0.0102601	0.02205	0.0185148	0.018336	0.00936455	0.0199014	0.0148128	0.0114741	0.0231064	0.0177752	0.0137448		0.0155803	0.0120308	0.0153129	0.0205967	0.0127104	0.00397604	0.0109111	0.0148716	0.00586072	0.0190254	0.0162057	0.0123435		0.0290427	0.0289674	0.0378044	0.0351084	0.0306773	0.022999	0.0327617	0.0284965	0.0266401	0.0326326	0.0345557	0.022949		0.0162255	0.0132185	0.02174	0.0178514	0.0179664	0.0122583	0.0222148	0.0165401
GM3	GM3(d42:2)b	-	0.00227931	0.00339324	0.00256234	0.00414151	0.00156902	0.00250879	0.00284698	0.00199312	0.00303565	0.00236898	0.00232206	0.0034175		0.00126631	0.00184013	0.00169308	0.00391852	0.0014502	0.00261543	0.0022829	0.00141875	0.00236491	0.00359226	0.00316116	0.00436718		0.00334089	0.00301389	0.0035587	0.00994049	0.00378892	0.00590216	0.00771555	0.0032575	0.00396161	0.00635048	0.00643113	0.00734292		0.00176038	0.0022853	0.00244462	0.00709429	0.00215153	0.00289271	0.00328826	0.00232216
GM3	GM3(d42:3)	-	0.00294787	0.00470613	0.00362725	0.00321817	0.00235613	0.00328774	0.00299072	0.00258807	0.00373859	0.00324366	0.00324527	0.00350168		0.00339945	0.00256482	0.00217907	0.00536032	0.00369663	0.00331587	0.00188332	0.00148865	0.00299508	0.00334772	0.00254886	0.00255		0.00442779	0.0036602	0.00451133	0.00644843	0.00384873	0.00242289	0.00738311	0.0020039	0.00242045	0.00566936	0.00469616	0.00491438		0.00282892	0.00325205	0.00316701	0.00374389	0.00295449	0.00357414	0.00287294	0.00290863
LPC	LPC(14:0)	-	0.0217543	0.0315093	0.00566134	0.00989981	0.0230526	0.0100409	0.0130335	0.0107793	0.0174084	0.00577643	0.0145579	0.0166522		0.00224117	0.00431934	0.00247308	0.00336382	0.00259492	0.00483233	0.00288884	0.00187903	0.0041752	0.00204026	0.00263838	0.00440988		0.00277051	0.0055108	0.00174383	0.00197271	0.00379638	0.00161699	0.00203548	0.00200892	0.00243704	0.00210211	0.00264588	0.0039205		0.0345322	0.0598868	0.00760565	0.013548	0.0252683	0.0136015	0.0239728	0.0180018
LPC	LPC(16:0)	-	4.2191	3.59828	3.9541	3.93065	3.31509	3.34338	3.12649	2.88532	3.34931	2.58906	2.66999	3.4468		1.16204	0.967842	1.02248	0.808484	1.03088	0.658366	0.880555	0.989076	0.64931	1.058	1.08513	1.31471		1.3999	1.21343	1.38601	1.01403	1.34953	0.907757	1.12032	1.26726	0.956202	1.25831	1.25843	1.50115		5.53049	5.58064	5.31185	4.98493	4.46737	4.73641	4.08683	4.59165
LPC	LPC(16:1)	-	0.0807928	0.0457869	0.0438113	0.0413135	0.074622	0.0272778	0.0501394	0.0852597	0.0377847	0.0288957	0.0399134	0.0534834		0.0111152	0.00574381	0.0059239	0.00461189	0.0142142	0.00637701	0.00834022	0.0228369	0.00678839	0.0091932	0.0105135	0.0154064		0.00915383	0.00888984	0.00481116	0.00331815	0.0115037	0.00278251	0.00585148	0.0132166	0.00390219	0.00506846	0.00508763	0.00964606		0.12739	0.103404	0.0616707	0.0509012	0.0886577	0.0353709	0.0640995	0.110486
LPC	LPC(17:0)	-	0.0322544	0.0182639	0.0223672	0.0329052	0.0209201	0.0302757	0.0260108	0.0067362	0.0198631	0.0159644	0.0191628	0.0214871		0.00883081	0.00568546	0.00353144	0.00549666	0.00393276	0.0059062	0.00698596	0.00220095	0.00595507	0.00820812	0.0107656	0.013309		0.0147357	0.014053	0.0121522	0.0119346	0.0133679	0.014227	0.0136535	0.00339327	0.00949182	0.0144731	0.0167423	0.0172821		0.0540758	0.0491385	0.0358547	0.0454298	0.0299792	0.0572914	0.0415327	0.0103035
LPC	LPC(18:0)a	-	0.224736	0.153541	0.17275	0.199846	0.205559	0.189139	0.143643	0.114067	0.191844	0.161217	0.131442	0.171975		0.0991663	0.0657698	0.0783295	0.0515941	0.0770872	0.0434835	0.0632549	0.0594954	0.0505018	0.113822	0.10149	0.138904		0.16022	0.130446	0.157682	0.095123	0.174493	0.132639	0.127176	0.10519	0.0933573	0.17706	0.159648	0.18257		0.292772	0.257253	0.331153	0.288523	0.269079	0.336552	0.258437	0.210557
LPC	LPC(18:0)b	-	1.87517	1.45465	1.86115	1.76365	1.55487	1.68407	1.35482	1.11172	1.79814	1.38827	1.23397	1.61351		0.739473	0.558521	0.695596	0.512567	0.645406	0.46012	0.550338	0.523046	0.451405	0.875111	0.822213	0.991632		1.10512	0.836354	1.1146	0.854845	1.09992	0.904283	0.892934	0.814593	0.914491	1.30102	1.18528	1.3091		2.67455	2.47588	2.63934	2.48454	2.18998	2.7341	2.08277	1.77832
LPC	LPC(18:1)	-	1.07696	0.731759	0.898256	0.806312	0.760586	0.633522	0.911517	0.918089	0.702979	0.568264	0.616828	0.685838		0.347753	0.211683	0.287419	0.192368	0.287453	0.157671	0.371147	0.409988	0.180699	0.310692	0.322668	0.335408		0.30725	0.251822	0.28201	0.188831	0.25999	0.176323	0.291847	0.293471	0.178961	0.239372	0.243288	0.278122		1.39145	1.18891	1.14876	0.945791	0.877117	0.822325	1.14007	1.10121
LPC	LPC(18:2)	-	1.83884	1.12448	1.79318	1.55619	1.07879	1.78324	2.47179	1.23944	1.56117	1.25892	1.45011	1.55689		0.49261	0.319974	0.444826	0.354699	0.368379	0.394447	0.634734	0.447422	0.346811	0.430114	0.430631	0.455506		0.443336	0.310078	0.462947	0.310341	0.336405	0.400583	0.505229	0.303494	0.310727	0.321463	0.307002	0.374052		2.09301	1.38763	1.83901	1.43697	1.09851	1.75053	2.39486	1.28282
LPC	LPC(20:3)	-	0.0728854	0.0621438	0.0610729	0.0605368	0.110305	0.0503422	0.0678823	0.0638122	0.100137	0.0428088	0.0592629	0.0646199		0.0323365	0.0281588	0.0207508	0.0196868	0.0525495	0.0180622	0.0335478	0.0365385	0.0378692	0.0279841	0.0341497	0.0351015		0.0274391	0.0310929	0.0243985	0.0220661	0.0460271	0.02134	0.0246361	0.0241743	0.034313	0.0204345	0.0248038	0.0278754		0.086836	0.0896523	0.0558673	0.0565144	0.0999039	0.050132	0.0707468	0.064657
LPC	LPC(20:4)	-	0.712879	0.687293	0.498076	0.532431	0.648769	0.596472	0.473172	0.385455	0.433505	0.421243	0.432436	0.371797		0.310082	0.347985	0.183403	0.204489	0.336773	0.229351	0.232733	0.191721	0.189877	0.232488	0.22939	0.198076		0.215201	0.232302	0.168196	0.145677	0.240977	0.171448	0.143521	0.116828	0.141564	0.164933	0.144709	0.137196		0.745541	0.810341	0.448464	0.465924	0.697825	0.525368	0.441998	0.383485
LPC	LPC(22:6)	-	0.0443173	0.0493064	0.0412417	0.038425	0.0401516	0.0409425	0.0508991	0.0156259	0.0224524	0.0357835	0.0209595	0.0247191		0.0235894	0.0264636	0.0193527	0.0147507	0.0178853	0.0138324	0.0222187	0.0112023	0.00936725	0.0263702	0.0192128	0.0170713		0.0154184	0.0216814	0.0170867	0.0153621	0.0145809	0.0153712	0.0128579	0.00294438	0.00702684	0.0156921	0.0082899	0.011788		0.0619315	0.067623	0.042494	0.0382893	0.0455181	0.0349426	0.0435075	0.0157642
LPCe	LPCe(16:0)	-	0.0321651	0.0180798	0.0233726	0.0250819	0.0280996	0.0321565	0.0151224	0.00895457	0.0131056	0.0149132	0.0147784	0.0155934		0.00703511	0.00582406	0.00550151	0.00381592	0.00592234	0.00555371	0.0041683	0.00325502	0.00464634	0.00730728	0.00746014	0.00747091		0.0138258	0.0143812	0.0139154	0.00684927	0.0201623	0.0118967	0.00651947	0.00704105	0.0046876	0.0141523	0.0124241	0.00978516		0.050747	0.0534164	0.0385687	0.0319076	0.0401926	0.0504788	0.022772	0.015886
LPCe	LPCe(18:1)	-	0.0161067	0.0105463	0.0142241	0.0116292	0.0124517	0.0105504	0.00661284	0.00380992	0.00656784	0.00817145	0.00506764	0.00615969		0.00464679	0.0041325	0.00475679	0.00426128	0.00444667	0.00546969	0.00413584	0.00219478	0.00460055	0.00726362	0.00537768	0.00513127		0.00503829	0.00580451	0.0046422	0.00202475	0.00512439	0.00326959	0.00189258	0.00199609	0.00216357	0.00449123	0.00366963	0.00312529		0.0293269	0.0326756	0.0242547	0.0175378	0.0145672	0.0257289	0.0150519	0.00638826
LPE	LPE(16:0)	-	0.0429613	0.0202836	0.0531059	0.0385312	0.0455064	0.0322647	0.0493143	0.0282122	0.0422513	0.026203	0.0334928	0.040376		0.0162726	0.0089748	0.0133279	0.00836724	0.0129211	0.00969704	0.0138947	0.0104214	0.00643013	0.0121521	0.0140798	0.0195297		0.0273039	0.0160155	0.0345609	0.0160111	0.030562	0.0154853	0.0278001	0.0193854	0.0205804	0.0199828	0.0236081	0.0288362		0.0610971	0.0503293	0.0660598	0.0419485	0.0477642	0.0498906	0.0566745	0.0373097
LPE	LPE(18:0)	-	0.0571615	0.0363249	0.0613715	0.0511277	0.0642371	0.0484302	0.0428858	0.033997	0.0699135	0.0400306	0.0431025	0.0590654		0.0385263	0.020609	0.029841	0.0162983	0.0269164	0.0119094	0.0247175	0.021418	0.0179265	0.0357607	0.0459983	0.0565299		0.0733517	0.0513002	0.0733762	0.0529554	0.0808975	0.0552831	0.0627235	0.0493628	0.0743106	0.0783659	0.0863403	0.0854564		0.0941968	0.0938992	0.0904699	0.0670069	0.0783992	0.105299	0.0745162	0.0451939
LPE	LPE(18:1)	-	0.0725223	0.0625655	0.121909	0.0398823	0.0561324	0.0978628	0.210586	0.0966748	0.0781645	0.0476781	0.0682294	0.0657228		0.0343688	0.030935	0.0468204	0.0154918	0.0281166	0.0221063	0.104174	0.0477196	0.0286669	0.0237883	0.0391428	0.0404051		0.0294889	0.0289205	0.0549983	0.0146495	0.0289414	0.0306044	0.0803776	0.0329002	0.0298074	0.030529	0.0357994	0.0337783		0.0748117	0.0858204	0.112997	0.0425337	0.0562116	0.0846866	0.21185	0.0813051
LPE	LPE(18:2)	-	0.224187	0.10556	0.34811	0.158071	0.146958	0.277062	0.406566	0.186681	0.187639	0.133305	0.186136	0.22306		0.0897669	0.0483594	0.114408	0.0573711	0.0709786	0.0696073	0.142792	0.0839849	0.0575086	0.0519962	0.0714381	0.0770108		0.0716304	0.032789	0.142894	0.0468925	0.0663366	0.068407	0.111511	0.0576244	0.050623	0.0539862	0.0614813	0.0707698		0.20243	0.110007	0.255565	0.134455	0.132991	0.229023	0.370311	0.166035
LPE	LPE(20:4)	-	0.544198	0.572832	0.824927	0.293305	0.583023	0.608313	0.353257	0.350749	0.311289	0.407476	0.351801	0.337994		0.315249	0.410471	0.373536	0.147233	0.39036	0.267371	0.214664	0.207798	0.197659	0.225847	0.254313	0.187395		0.209752	0.195422	0.393871	0.0933779	0.276945	0.174475	0.12692	0.143211	0.12941	0.204484	0.189438	0.151574		0.429065	0.438986	0.505631	0.216477	0.565881	0.424453	0.273941	0.256758
LPE	LPE(22:5)	-	0.0364448	0.0251108	0.041292	0.0182368	0.0387779	0.0395198	0.0176585	0.014686	0.024415	0.0190788	0.0209102	0.0204419		0.0227044	0.0225774	0.0175995	0.00763967	0.0212559	0.0149237	0.0100658	0.00955945	0.0141878	0.0121474	0.017576	0.0175581		0.0143058	0.014522	0.0232575	0.00598798	0.0206618	0.01619	0.00792149	0.00719964	0.0123158	0.0123106	0.0142042	0.014175		0.0228906	0.0294708	0.0249809	0.0126845	0.0261588	0.0329036	0.0111607	0.0097239
LPE	LPE(22:6)	-	0.108397	0.153558	0.156843	0.0737368	0.0998934	0.155657	0.0837847	0.0468267	0.0710048	0.103448	0.0581186	0.0775037		0.0602866	0.114602	0.0731957	0.0344679	0.0581406	0.0669677	0.0525354	0.0292615	0.039532	0.0587893	0.0458505	0.0445868		0.0380558	0.0568498	0.0722441	0.0221694	0.0434057	0.0484204	0.0291116	0.0192837	0.0280879	0.048247	0.0307368	0.0356819		0.0869487	0.144416	0.109081	0.0616522	0.0887807	0.10541	0.0641775	0.0344981
PC	PC(30:0)	PC(14:0/16:0)	0.0284843	0.0876264	0.00873802	0.014435	0.0558847	0.0166334	0.0457262	0.045443	0.0710427	0.0104719	0.0628308	0.0458062		0.0291729	0.0977296	0.0080485	0.0142845	0.0428408	0.0106816	0.0410608	0.0462254	0.0467423	0.00950947	0.0475328	0.0407995		0.0438842	0.12932	0.0133678	0.02598	0.0791656	0.0299317	0.0679809	0.0767338	0.104718	0.0178911	0.0848105	0.0579149		0.0253507	0.0727928	0.00851172	0.0112724	0.0482982	0.010128	0.0396988	0.0437286
PC	PC(31:0)	-	0.00577545	0.00817875	0.00553313	0.00599091	0.00471374	0.00602132	0.00646224	0.00427274	0.00717603	0.00504764	0.00554138	0.00583062		0.00387776	0.00728288	0.00349852	0.00419596	0.0033136	0.00584005	0.00642078	0.00238485	0.00499572	0.00280177	0.00301558	0.00482554		0.0115258	0.0177667	0.00390615	0.0106696	0.0114432	0.00993789	0.0202442	0.00596211	0.0136448	0.00633714	0.0121459	0.01101		0.00380735	0.00656946	0.00548256	0.0068324	0.00580571	0.00636651	0.00704876	0.00487657
PC	PC(32:0)	PC(16:0/16:0)	0.529048	0.544919	0.395467	0.451649	0.567017	0.382932	0.595087	0.63131	0.501213	0.48832	0.527586	0.532574		0.557538	0.558009	0.378795	0.458879	0.492712	0.324878	0.578214	0.598149	0.406258	0.363048	0.461497	0.528623		0.791754	0.762578	0.614632	0.712599	0.74567	0.607377	0.909096	0.908907	0.771676	0.642538	0.741276	0.751028		0.520417	0.538394	0.433698	0.43583	0.536391	0.370214	0.624194	0.638914
PC	PC(32:1)	PC(16:0/16:1)	0.249175	0.340926	0.123322	0.107292	0.360171	0.0944467	0.313588	1.08342	0.289341	0.111148	0.312713	0.275037		0.253344	0.36339	0.149674	0.126863	0.350901	0.104279	0.340299	1.09563	0.310295	0.101644	0.280569	0.266941		0.269296	0.315299	0.150733	0.129175	0.362297	0.118796	0.34528	1.1259	0.321123	0.103349	0.202588	0.27537		0.204098	0.259867	0.0975706	0.0853508	0.303621	0.0744864	0.266221	0.907771
PC	PC(32:2)	PC(14:0/18:2)	0.0589753	0.0526648	0.0159882	0.0301227	0.0667502	0.0279223	0.060949	0.0553698	0.0659656	0.0339109	0.0761222	0.094766		0.0865504	0.0747535	0.0330485	0.041569	0.073745	0.0362425	0.0898483	0.0911004	0.0893827	0.0447249	0.117481	0.184639		0.0885554	0.107662	0.029059	0.0502798	0.0914832	0.0548461	0.0831193	0.0750271	0.0957761	0.0419172	0.099797	0.142703		0.0627036	0.0528632	0.0158789	0.0213411	0.0449257	0.0274132	0.0536044	0.0469465
PC	PC(33:0)	-	0.00460238	0.00849306	0.0054808	0.00586469	0.00338252	0.00629427	0.00587213	0.00419442	0.00678239	0.00528945	0.00534301	0.00582623		0.00517656	0.00679067	0.00303399	0.00404741	0.00313269	0.00558807	0.00318595	0.00268352	0.00490067	0.00374519	0.00336535	0.00440385		0.0104139	0.0117859	0.00560848	0.0091056	0.00836055	0.010348	0.0112109	0.00528037	0.00649736	0.00584311	0.0117618	0.00797136		0.00395314	0.00559208	0.00530069	0.00695445	0.00469533	0.00601621	0.00478704	0.0048832
PC	PC(33:1)	PC(16:0/17:1), PC(15:0/18:1)	0.0499884	0.067648	0.0127612	0.0296374	0.0511577	0.0326272	0.067195	0.0735734	0.0499778	0.0224985	0.0602692	0.0364824		0.0671052	0.0942302	0.0219642	0.0395918	0.0555919	0.0362017	0.0918221	0.099951	0.0631035	0.0307321	0.0857443	0.0591239		0.083682	0.129278	0.0329278	0.0643167	0.0758787	0.0588135	0.111151	0.114092	0.0854356	0.0350609	0.102564	0.0693683		0.0483415	0.0642796	0.0121977	0.022749	0.0383607	0.0257433	0.0588172	0.0620619
PC	PC(33:2)	PC(15:0/18:2)	0.0498211	0.032193	0.0220628	0.0448093	0.0364601	0.0479554	0.066556	0.0205887	0.0433668	0.038048	0.0443279	0.0604992		0.074208	0.0497179	0.0363211	0.0514334	0.0427931	0.0578705	0.0906551	0.0308909	0.0548313	0.0527018	0.067708	0.0924422		0.0696168	0.0585217	0.0343611	0.0581037	0.051589	0.073391	0.0921278	0.0268457	0.0627481	0.0425914	0.059216	0.0801238		0.0505174	0.033598	0.023996	0.0341578	0.0291606	0.0392722	0.0623453	0.0170669
PC	PC(34:0)	PC(16:0/18:0)	0.122992	0.0872406	0.108456	0.0986837	0.120566	0.095939	0.114491	0.107484	0.0929052	0.100901	0.110303	0.119404		0.155899	0.117136	0.114477	0.101339	0.112579	0.0905528	0.116261	0.124707	0.0981271	0.111812	0.135751	0.168729		0.216691	0.191128	0.202927	0.185677	0.222368	0.225847	0.203037	0.20562	0.187485	0.184514	0.202871	0.219092		0.137599	0.105086	0.12358	0.087731	0.120056	0.107881	0.123569	0.125938
PC	PC(34:1)	PC(16:0/18:1)	6.78288	8.23887	6.20346	6.47427	6.37768	5.31752	7.40036	13.089	7.14944	4.94405	7.1904	6.59861		6.21497	7.5627	6.09911	6.57416	6.41446	5.66613	7.23578	11.932	7.44874	4.53754	6.4844	5.58304		6.22527	6.27279	5.64687	5.78416	5.6521	4.67646	6.69191	11.5225	6.4715	4.41937	6.18914	5.66072		6.10487	6.90741	5.82608	5.93599	6.55412	4.83639	6.94232	12.7735
PC	PC(34:2)	PC(16:0/18:2)	12.9648	12.9318	14.6437	13.3805	11.3529	15.5799	15.2072	14.4983	14.2875	12.4085	14.2239	15.645		12.3708	12.1563	14.0133	14.0918	11.0493	16.832	14.5059	13.4809	15.046	11.1821	11.5079	11.7233		10.6132	8.8182	11.348	10.2015	8.29712	10.9741	11.9549	11.9634	11.1592	9.87226	10.5644	11.2897		11.5399	10.6296	13.6369	12.8224	10.5799	14.2659	13.7127	14.3236
PC	PC(34:3)a	PC(16:1/18:2)	0.179346	0.0597122	0.0979286	0.101987	0.177959	0.0798624	0.0956758	0.177764	0.0819113	0.147623	0.105069	0.189494		0.282622	0.0816917	0.156255	0.151189	0.187043	0.0941331	0.20873	0.34233	0.149098	0.25099	0.284428	0.447325		0.176699	0.08907	0.119384	0.0977758	0.140806	0.0786876	0.125148	0.153023	0.103486	0.0811226	0.105351	0.208677		0.15913	0.0622212	0.0859376	0.118303	0.126893	0.0479884	0.101285	0.199218
PC	PC(34:3)b	PC(16:0/18:3)	0.238754	0.167145	0.115844	0.0937762	0.119116	0.155009	0.107403	0.244622	0.194673	0.0954259	0.168474	0.260949		0.340549	0.24112	0.155003	0.132734	0.193303	0.197319	0.157805	0.268261	0.23917	0.145171	0.175929	0.33308		0.357524	0.314801	0.134038	0.181535	0.226349	0.246839	0.194846	0.305006	0.251026	0.164352	0.210761	0.335289		0.206995	0.163249	0.105292	0.0451813	0.0861457	0.136956	0.0895181	0.283006
PC	PC(34:3)c	-	0.0551998	0.0499312	0.0133491	0.0322156	0.088275	0.0103293	0.162615	0.174628	0.0886172	0.0334463	0.0405146	0.0483917		0.052348	0.065533	0.0436108	0.0487369	0.0993958	0.0334942	0.263748	0.252653	0.120347	0.0410622	0.0661362	0.0993034		0.0409501	0.0883081	0.00315027	0.0211882	0.0967282	0.0387035	0.21322	0.209707	0.125852	0.0263392	0.0438479	0.0685514		0.0590564	0.0330589	0.0105133	0.0211069	0.0578293	0.0185248	0.131101	0.0776121
PC	PC(34:4)	PC(14:0/20:4)	0.0132775	0.0172513	0.00691259	0.0083277	0.0249115	0.00890008	0.00750642	0.00889991	0.0100659	0.00680032	0.0117517	0.0101687		0.0245977	0.0380144	0.00424151	0.00649781	0.0354911	0.00829739	0.0202697	0.022135	0.0245847	0.0114314	0.0319534	0.0370173		0.0196909	0.0431619	0.00357652	0.00703616	0.032509	0.00942047	0.0150545	0.012233	0.0234536	0.00561424	0.0187854	0.0206671		0.0123259	0.0237686	0.00719256	0.00921446	0.0155019	0.00852461	0.0088644	0.00989851
PC	PC(35:1)	PC(17:0/18:1)	0.077813	0.0877992	0.0490365	0.0749595	0.0748109	0.0738788	0.0988122	0.0799239	0.0766143	0.0475888	0.110711	0.0682425		0.109409	0.126467	0.0642738	0.0924961	0.0782441	0.0797015	0.128195	0.108209	0.100521	0.0638752	0.147265	0.102356		0.123109	0.159298	0.0752406	0.120197	0.0942213	0.127426	0.156529	0.111036	0.113994	0.0668288	0.159918	0.10274		0.0701444	0.090642	0.0435147	0.0646032	0.0568025	0.0669323	0.090849	0.0656059
PC	PC(35:2)a	PC(17:0/18:2)	0.126057	0.0724883	0.0350555	0.0591326	0.056026	0.107902	0.0923326	0.0444382	0.0662026	0.046311	0.101879	0.0728674		0.207986	0.119081	0.0501424	0.0941615	0.0767044	0.13134	0.152054	0.0782155	0.0939659	0.0813182	0.183683	0.17428		0.295072	0.129628	0.0692264	0.172135	0.107512	0.241905	0.214237	0.0886933	0.152677	0.106583	0.228258	0.182531		0.126238	0.0722607	0.0255661	0.0542791	0.0404906	0.0906419	0.0850418	0.040497
PC	PC(35:2)b	PC(17:0/18:2)	0.183372	0.148595	0.166956	0.203573	0.13971	0.315947	0.274222	0.111265	0.199833	0.185806	0.2509	0.247395		0.260473	0.189374	0.223138	0.271086	0.154153	0.379577	0.375971	0.157778	0.246793	0.209086	0.315849	0.335542		0.256559	0.220851	0.22694	0.293719	0.165787	0.428057	0.348333	0.152936	0.267559	0.220064	0.303246	0.29876		0.189216	0.131612	0.155925	0.173297	0.106564	0.275004	0.247616	0.0921876
PC	PC(35:4)	PC(15:0/20:4)	0.014722	0.0191742	0.00555235	0.0140734	0.0257975	0.0143718	0.0159765	0.00446074	0.0121981	0.0119919	0.0142315	0.0124599		0.0268901	0.0345551	0.00772414	0.0206525	0.0331071	0.0183289	0.0303748	0.010294	0.0193067	0.0223802	0.0278045	0.0260694		0.020367	0.0387421	0.00684339	0.0184639	0.0322792	0.0210918	0.0224134	0.00563705	0.0211083	0.0162185	0.0188675	0.0211352		0.0178601	0.0230306	0.00557183	0.00784487	0.0151508	0.00785309	0.0153229	0.00519505
PC	PC(36:0)	-	0.00430824	0.00725747	0.00490308	0.00539781	0.00492038	0.00535579	0.00459773	0.00381982	0.00581339	0.00465624	0.00482725	0.00517713		0.00692187	0.00371149	0.00336063	0.00519951	0.0038525	0.00504919	0.00364634	0.00241345	0.00543946	0.00794539	0.00620248	0.00935756		0.00995084	0.00692522	0.0104151	0.0106947	0.0102869	0.0114407	0.00569739	0.00697102	0.00846633	0.0104728	0.00777898	0.0120736		0.00502911	0.00463691	0.00473746	0.00648346	0.00481496	0.00536652	0.00420019	0.004181
PC	PC(36:1)	PC(18:0/18:1)	1.60999	1.74807	1.65717	1.423	1.58193	1.43337	1.68631	3.26025	1.85859	1.29408	1.82518	1.44257		1.90869	1.95999	1.94164	1.56018	1.67789	1.57116	1.98841	3.54476	2.25777	1.45358	2.09622	1.73627		1.84416	1.93092	1.85079	1.60136	1.64899	1.7298	1.88394	3.35313	2.04653	1.37178	2.00459	1.62172		1.51846	1.63393	1.49248	1.20353	1.38981	1.34826	1.61309	2.96711
PC	PC(36:2)	PC(18:0/18:2)	8.98173	8.304	10.5795	8.59508	7.52096	12.038	10.0126	9.30233	10.6206	9.79978	9.94261	10.807		8.47263	8.31987	10.8438	9.10066	8.61256	13.1188	10.3396	9.11432	11.5699	9.67982	10.111	10.033		7.94177	7.34822	9.66139	8.09163	7.27826	9.71304	9.54215	8.28831	9.47754	8.56058	8.8423	9.4775		8.11612	7.18681	10.0852	8.2112	7.55611	11.0599	9.51876	8.91497
PC	PC(36:3)a	-	2.69556	1.22722	3.12846	1.87737	1.43663	2.2352	2.61206	2.07423	1.6203	1.99104	1.44531	2.23291		3.35849	1.48391	3.85797	2.41552	1.8236	3.27926	3.17283	2.56312	2.29378	3.16798	2.0953	2.66785		2.09827	1.28809	2.48633	1.58519	1.2638	1.90141	1.92635	1.72374	1.63903	1.69098	1.41095	1.8238		2.72984	1.15296	2.77815	1.69644	1.30313	2.12916	2.09653	1.95317
PC	PC(36:3)b	PC(16:0/20:3), PC(18:0/18:3)	2.05896	2.54559	1.66043	2.48928	3.53101	1.94059	2.22775	3.28231	3.50734	2.08373	2.67453	2.75338		2.71978	2.883	2.2138	3.08704	4.02953	2.0792	3.0359	3.85755	4.57377	2.50116	3.20612	3.63031		2.40156	2.96416	2.16034	2.88153	3.34526	1.97198	2.798	3.63069	3.84122	2.48595	2.90127	3.16077		2.03105	2.43266	1.53414	2.32853	3.18006	1.58715	2.06962	3.02438
PC	PC(36:4)a	PC(18:2/18:2)	1.03666	0.322947	1.00353	0.816392	0.62053	1.11578	1.58748	0.681334	0.665716	0.81427	0.563156	0.945106		1.48123	0.443929	1.50552	1.24867	0.809296	1.54766	2.35604	1.10212	1.06314	1.32701	1.10707	1.53024		1.13659	0.434198	1.05717	0.848211	0.617571	1.21791	1.45092	0.654573	0.676195	0.791249	0.620199	1.02441		1.08676	0.33199	0.973494	0.762102	0.493533	1.03736	1.40889	0.652818
PC	PC(36:4)b	PC(16:0/20:4)	6.9255	8.99917	5.80047	7.57541	8.17304	7.21008	6.18152	6.90756	5.89108	6.89949	7.20622	6.19367		7.24305	9.48124	6.69106	7.96867	9.27393	8.82384	7.14812	7.63028	8.28773	7.34063	7.2517	6.12575		5.51024	6.13694	4.73976	5.60697	6.19435	5.33953	5.14478	5.90535	5.54435	5.39658	5.56909	5.22045		6.60707	8.20666	5.40319	7.34714	8.73838	6.73484	5.82946	6.62701
PC	PC(36:5)a	PC(18:2/18:3)	0.0260122	0.0113767	0.00986066	0.0109833	0.00696155	0.011999	0.0306811	0.00521711	0.00822297	0.0146959	0.0081631	0.0250836		0.0592	0.00690624	0.0256726	0.0202023	0.0185398	0.0270851	0.0485478	0.0151727	0.0114129	0.0374129	0.0181469	0.087375		0.0330425	0.0109016	0.0193041	0.0174041	0.011582	0.0237335	0.0287807	0.0103353	0.00905948	0.0185273	0.00774447	0.043249		0.0351102	0.00657396	0.00888943	0.0120854	0.00741148	0.0122361	0.0261516	0.00576608
PC	PC(36:5)c	PC(16:0/20:5)	0.45361	0.271187	0.135216	0.133206	0.536472	0.134727	0.227495	0.419257	0.310652	0.134359	0.232457	0.260593		0.679347	0.39006	0.241628	0.207757	0.69468	0.204546	0.38789	0.601292	0.459705	0.251459	0.42186	0.500843		0.535983	0.416212	0.174226	0.187345	0.567032	0.199736	0.275667	0.412356	0.385792	0.161986	0.280484	0.364832		0.471134	0.274665	0.133632	0.110004	0.409108	0.114698	0.211881	0.388371
PC	PC(37:2)	PC(18:2/19:0)	0.0259026	0.016211	0.0249857	0.0210055	0.0183956	0.0247127	0.0397068	0.0180084	0.0134387	0.0206904	0.0208443	0.0247132		0.0352769	0.0207946	0.0326518	0.0333937	0.0196436	0.0295051	0.0589733	0.0286418	0.0258107	0.0290638	0.031027	0.0440133		0.0411672	0.028582	0.035498	0.0386987	0.0265877	0.0495313	0.057904	0.0249961	0.0266475	0.0299556	0.0310826	0.0373801		0.0208611	0.0122407	0.019922	0.015532	0.00894212	0.0244379	0.0377704	0.00983209
PC	PC(37:3)a	PC(-/20:3), PC(18:2/-)	0.0141272	0.0122615	0.00954768	0.00870612	0.00976826	0.00871442	0.00846487	0.00629425	0.00979067	0.00780248	0.0133961	0.00814225		0.0279448	0.0124631	0.00862812	0.0134449	0.014527	0.0127765	0.0244308	0.010317	0.0189174	0.011951	0.0242025	0.02609		0.0228571	0.0171948	0.0100941	0.0162728	0.0150848	0.0218925	0.0206119	0.00736835	0.0169464	0.00905727	0.0178658	0.0186833		0.013532	0.00829286	0.00816054	0.0120298	0.00729095	0.00876156	0.00757215	0.00768861
PC	PC(37:3)b	-	0.00626479	0.00871911	0.0066603	0.010645	0.00865993	0.00806498	0.0100628	0.00488343	0.0126672	0.00623487	0.00981975	0.00814704		0.010095	0.00871072	0.00820873	0.0130338	0.0118949	0.0100524	0.0133833	0.00401243	0.0175252	0.010663	0.0153405	0.0164485		0.00794574	0.00874375	0.00584115	0.0123728	0.0105211	0.0126154	0.0136351	0.00306654	0.0162506	0.00715699	0.0133808	0.0135641		0.00501225	0.00697958	0.00612932	0.00736576	0.00534696	0.0105209	0.0106479	0.00544153
PC	PC(37:4)	PC(17:0/20:4)	0.0683182	0.0870627	0.0448876	0.0901424	0.0977865	0.0890231	0.0810642	0.035033	0.062447	0.080249	0.0825446	0.0624518		0.111285	0.125436	0.0779177	0.147939	0.128451	0.134752	0.140484	0.0516267	0.0996901	0.149304	0.159325	0.140747		0.111321	0.139684	0.0788972	0.168774	0.122088	0.171105	0.146815	0.055931	0.11302	0.14054	0.0936928	0.128474		0.0719183	0.0873114	0.0451581	0.0801807	0.0702689	0.0833138	0.0805086	0.0264913
PC	PC(38:2)	PC(18:2/20:0), PC(18:0/20:2)	0.0959131	0.0781967	0.101003	0.0712801	0.139081	0.0918719	0.0773717	0.125223	0.138995	0.0927617	0.108068	0.116918		0.138436	0.133817	0.146567	0.098203	0.160256	0.0943472	0.132135	0.207256	0.158393	0.140615	0.155598	0.174685		0.147722	0.151822	0.15156	0.133118	0.183452	0.165792	0.110831	0.180154	0.159506	0.129109	0.16336	0.165994		0.108968	0.0967762	0.103761	0.0669598	0.11194	0.0627527	0.0856763	0.124174
PC	PC(38:3)	PC(18:0/20:3)	0.949402	1.19998	1.00454	1.2131	1.90324	1.08569	1.10631	1.28506	2.06167	1.22183	1.3437	1.50826		1.28053	1.47328	1.35157	1.61698	2.21253	1.21688	1.47456	1.67356	2.74485	1.55136	1.78677	2.07676		1.17689	1.52771	1.20311	1.56012	2.10035	1.35741	1.33729	1.44946	2.25115	1.35862	1.49766	1.84372		0.922003	1.19217	0.963305	1.16148	1.72052	0.992899	1.0777	1.21153
PC	PC(38:4)a	-	0.154499	0.085083	0.121193	0.1393	0.258384	0.0889821	0.140529	0.190642	0.198931	0.121539	0.124303	0.162021		0.261074	0.163046	0.232777	0.184131	0.379962	0.14036	0.24042	0.360607	0.357071	0.248412	0.257105	0.381248		0.251335	0.207532	0.208017	0.255782	0.345482	0.183929	0.173197	0.281038	0.353987	0.241975	0.204257	0.34959		0.142566	0.0904751	0.124612	0.114315	0.198085	0.0856278	0.12397	0.16507
PC	PC(38:4)b	PC(18:1/20:3), PC(16:0/22:4)	0.428469	0.278255	0.250449	0.331329	0.579989	0.26868	0.307574	0.546128	0.432447	0.251494	0.325879	0.32185		0.636798	0.398764	0.37317	0.482374	0.704715	0.336481	0.497905	0.820963	0.639863	0.362091	0.522192	0.552144		0.554383	0.397476	0.305766	0.43841	0.614048	0.328929	0.386138	0.657512	0.580803	0.283832	0.41499	0.431113		0.457643	0.289277	0.241339	0.305142	0.467747	0.241883	0.29347	0.47642
PC	PC(38:4)c	PC(18:0/20:4)	4.09003	5.49157	3.79528	5.13756	5.3958	5.09572	3.64465	2.86483	4.30287	5.58425	4.22426	4.2489		4.23332	5.57835	4.41342	5.97298	6.42724	6.29458	4.22174	3.13778	5.59234	6.13086	4.60571	4.41096		3.48027	3.98869	3.12833	4.11693	4.34675	3.97512	3.10642	2.38431	3.57462	4.46379	3.45059	3.63735		3.86566	4.77145	3.67104	4.9987	5.61279	4.66071	3.51874	2.74605
PC	PC(38:5)a	PC(18:1/20:4), PC(16:0/22:5)	1.46723	1.15031	1.13172	1.25096	1.64427	1.21982	1.18872	1.08698	1.23539	1.20237	1.17335	1.3626		1.79338	1.53832	1.58848	1.8954	2.10473	1.65025	1.65675	1.43114	1.83005	1.74466	1.59313	1.86702		1.29914	1.00278	1.05348	1.13411	1.32358	1.05294	1.05325	0.886737	1.18562	1.0412	1.06613	1.37641		1.48306	1.17979	1.11503	1.35335	1.55067	1.12882	1.14243	1.01964
PC	PC(38:5)b	PC(16:0/22:5), PC(18:0/20:5)	0.481411	0.337887	0.243171	0.339823	0.632118	0.289197	0.345481	0.508313	0.466835	0.319367	0.308874	0.359457		0.639146	0.454361	0.341495	0.459229	0.783939	0.3686	0.558524	0.710747	0.710618	0.501144	0.454644	0.584868		0.551561	0.415807	0.275031	0.40432	0.610995	0.338733	0.438574	0.516237	0.569354	0.363211	0.339456	0.45878		0.4849	0.342194	0.233452	0.308536	0.544745	0.266364	0.358259	0.466723
PC	PC(38:6)a	PC(18:2/20:4), PC(18:1/20:5)	0.304932	0.217581	0.221662	0.247037	0.385507	0.375019	0.297367	0.22687	0.247743	0.282863	0.261406	0.296805		0.508289	0.323106	0.41682	0.390158	0.624381	0.562761	0.555058	0.398222	0.460816	0.593994	0.540044	0.658654		0.294066	0.27614	0.225331	0.246607	0.322167	0.381417	0.280266	0.185223	0.233716	0.272903	0.263354	0.350368		0.345179	0.196887	0.225361	0.225699	0.336287	0.325592	0.294065	0.265453
PC	PC(38:6)b	PC(16:0/22:6)	1.29756	1.6315	1.22096	1.60904	1.40706	1.29634	1.35145	0.973166	1.11232	1.70553	0.997109	1.24174		1.72698	2.08381	1.74588	2.07336	1.77572	1.74362	1.81294	1.38158	1.5116	2.41603	1.45001	1.84959		1.34164	1.6476	1.24473	1.55073	1.34381	1.29972	1.31668	0.944799	1.14048	1.65586	1.01725	1.38294		1.34264	1.66225	1.27404	1.58206	1.27341	1.25943	1.30229	0.946331
PC	PC(39:4)	PC(19:0/20:4)	0.0071954	0.00861109	0.00524112	0.00779553	0.00691253	0.00637907	0.00615661	0.00448362	0.00685035	0.00507089	0.00555121	0.0060072		0.011839	0.00612214	0.00714865	0.0144292	0.0111704	0.00575895	0.00983357	0.003922	0.00515051	0.0141632	0.0114852	0.0118855		0.00971008	0.0102002	0.00729386	0.0129184	0.00913711	0.0118541	0.0110749	0.0020156	0.00528962	0.0106288	0.00676591	0.00834271		0.00506854	0.00537435	0.00535303	0.00713582	0.00476432	0.00634676	0.0063093	0.00513243
PC	PC(39:5)	-	0.00518962	0.00898539	0.00618301	0.00719463	0.00342533	0.00664889	0.0060041	0.00486867	0.00744587	0.0062441	0.00613105	0.00619857		0.0113848	0.00652715	0.00531911	0.00676392	0.00983669	0.00661585	0.0136203	0.00362458	0.00612932	0.0112832	0.0130772	0.0194705		0.0125293	0.0121358	0.00621557	0.0147034	0.0128564	0.0132808	0.0151235	0.00295154	0.0121637	0.00929709	0.0120251	0.0177364		0.00406787	0.00643903	0.00587797	0.00857437	0.00514201	0.00727448	0.00568444	0.00550868
PC	PC(40:4)a	PC(18:0/22:4)	0.216525	0.137752	0.120916	0.171806	0.322743	0.135907	0.145875	0.263156	0.205591	0.157072	0.164975	0.168897		0.317797	0.208819	0.186701	0.260967	0.431061	0.167078	0.212514	0.428731	0.297775	0.239512	0.26102	0.321465		0.306818	0.252204	0.162502	0.243926	0.397973	0.214089	0.187844	0.32915	0.274638	0.189223	0.218756	0.253822		0.211292	0.159958	0.120855	0.147875	0.254961	0.129285	0.136917	0.233569
PC	PC(40:4)b	-	0.00610651	0.00847693	0.00873358	0.00969865	0.0131306	0.00878499	0.0062907	0.00619406	0.00919822	0.0122181	0.00578439	0.00977101		0.018667	0.00921609	0.0160315	0.0166702	0.012837	0.0094496	0.0161602	0.0105833	0.0144319	0.0236593	0.012991	0.017047		0.0132943	0.0103741	0.0123298	0.0130206	0.0116904	0.0137315	0.0115565	0.00787143	0.0103869	0.0164139	0.0102663	0.0128846		0.0136376	0.00590865	0.00707115	0.00891713	0.00758508	0.00614238	0.00641026	0.00661164
PC	PC(40:5)a	-	0.00624729	0.0111598	0.00724728	0.00762957	0.0119092	0.0104138	0.00684286	0.0166886	0.00871675	0.00732219	0.0114203	0.00923911		0.0255871	0.00845679	0.0129514	0.0166941	0.0163727	0.00720965	0.0149555	0.0350086	0.0206196	0.0141479	0.0170784	0.0274416		0.0218119	0.00804978	0.00843658	0.0109936	0.0135358	0.00870219	0.0109754	0.0234122	0.015585	0.0167607	0.0125118	0.0165109		0.0146523	0.00769117	0.00739116	0.00969354	0.0124349	0.00880097	0.0092009	0.00864574
PC	PC(40:5)b	PC(18:0/22:5)	0.248401	0.201529	0.193703	0.235123	0.318202	0.206401	0.227288	0.194605	0.274707	0.205978	0.233355	0.313701		0.310624	0.24135	0.274363	0.328081	0.391551	0.267214	0.310714	0.259609	0.397437	0.299575	0.329995	0.447762		0.268921	0.215754	0.200968	0.265909	0.314452	0.22801	0.258698	0.20496	0.311069	0.215413	0.254463	0.362396		0.242378	0.190995	0.194923	0.22795	0.298719	0.195402	0.239227	0.178986
PC	PC(40:5)c	PC(18:0/22:5)	0.107467	0.0819883	0.0522289	0.0840422	0.156152	0.0772449	0.0972908	0.144649	0.134958	0.0957529	0.0718706	0.0971558		0.155796	0.112764	0.0950871	0.135755	0.205404	0.100661	0.155019	0.222191	0.205407	0.180849	0.133568	0.194677		0.143937	0.127924	0.0776526	0.13719	0.201963	0.123261	0.147297	0.170861	0.177621	0.139989	0.107438	0.150621		0.105002	0.0807196	0.0509202	0.0801988	0.13086	0.0689975	0.106936	0.12714
PC	PC(40:6)	PC(18:0/22:6)	0.381725	0.590634	0.427899	0.523051	0.535135	0.503134	0.516686	0.269492	0.424741	0.660494	0.373297	0.480635		0.563324	0.810873	0.629675	0.761012	0.668596	0.642274	0.772302	0.433858	0.616488	0.901764	0.54798	0.807926		0.484718	0.756444	0.508475	0.654955	0.564062	0.587974	0.595516	0.356105	0.499295	0.731978	0.43092	0.630183		0.413672	0.605703	0.435972	0.486912	0.446362	0.437704	0.488671	0.250927
PC	PC(40:7)b	PC(18:1/22:6)	0.0448786	0.020055	0.0359936	0.036157	0.0417378	0.045807	0.0343209	0.0237482	0.0230382	0.0481811	0.0139931	0.0368282		0.082085	0.0426442	0.0696469	0.0609264	0.0755479	0.0646746	0.0641039	0.0480914	0.0536652	0.100036	0.0394418	0.0808437		0.0340715	0.0221495	0.0301397	0.0271398	0.026883	0.0292357	0.0258949	0.0137239	0.0196221	0.0349935	0.0140165	0.0334204		0.0476131	0.0254449	0.0332417	0.0396767	0.0349554	0.0275941	0.0349612	0.0193676
PC	PC(40:8)	PC(20:4/20:4)	0.0116707	0.0141921	0.0102679	0.0111846	0.0267594	0.0104207	0.0106479	0.00980463	0.0113062	0.0112676	0.00911507	0.0126298		0.0377127	0.0241317	0.028117	0.0212024	0.0474457	0.0214621	0.0370504	0.0342026	0.0210689	0.0448938	0.0371472	0.0412508		0.0206432	0.0229701	0.0125682	0.0110855	0.0247769	0.0213793	0.0139481	0.00903087	0.0115814	0.0140773	0.0141277	0.0163384		0.0228134	0.0103124	0.00910797	0.0128917	0.0164406	0.0154213	0.00808277	0.0115783
PC+O	PC(34:1)+O	PC(16:0+O/18:1)	0.0144861	0.00878631	0.0158752	0.0100031	0.0142627	0.00700706	0.00929843	0.0339613	0.00738959	0.00627937	0.00618554	0.00631089		0.0196289	0.0108819	0.0230264	0.0101854	0.0143402	0.00659734	0.0173545	0.0390177	0.00543082	0.0106042	0.0105453	0.00992593		0.0227642	0.0171346	0.0227995	0.0200807	0.0194751	0.0160533	0.0194739	0.0483688	0.0104006	0.0145135	0.0108739	0.0081555		0.0131379	0.00694203	0.0119037	0.00852421	0.00992018	0.0144633	0.0112023	0.0374143
PC+O	PC(34:2)+O	PC(16:0+O/18:2)	0.0157827	0.0107242	0.02178	0.0143273	0.015873	0.0140761	0.00733654	0.0202295	0.00889807	0.0118311	0.00842397	0.0113806		0.0257174	0.00887116	0.0311148	0.0125652	0.0188834	0.0198719	0.0145307	0.0267807	0.00650898	0.0241545	0.0135888	0.0128092		0.0324401	0.021228	0.035673	0.0226835	0.0300349	0.0401736	0.022364	0.0344032	0.0118128	0.0273715	0.0175976	0.0146515		0.0216955	0.00822658	0.0210508	0.0116138	0.0131306	0.0164486	0.00857014	0.0149684
PCe	PCe(32:0)	PC(16:0e/16:0)	0.062283	0.0592748	0.0510588	0.0769093	0.080536	0.0659721	0.0756971	0.0689445	0.0588922	0.0864409	0.074633	0.0660121		0.0757499	0.0655882	0.0386069	0.0855364	0.0606715	0.0471834	0.063557	0.0739738	0.0451783	0.0669609	0.0703982	0.070148		0.133661	0.151388	0.0941173	0.192792	0.153886	0.155847	0.158864	0.142965	0.127422	0.155972	0.146868	0.12525		0.0601901	0.0625539	0.0466025	0.0795161	0.066962	0.0677262	0.0718178	0.0746425
PCe	PCe(32:1)	PC(16:1e/16:0)	0.025512	0.0264325	0.0146785	0.0203417	0.0428324	0.0170784	0.0275452	0.0307337	0.0147887	0.0154317	0.0403888	0.0176181		0.0763559	0.0670465	0.0439004	0.0525894	0.0623053	0.0475388	0.0693945	0.0791587	0.0475276	0.0495739	0.0649506	0.0686363		0.130629	0.151254	0.0701032	0.114486	0.134279	0.124519	0.132136	0.115015	0.0955405	0.0847359	0.101957	0.0879673		0.0421148	0.0420431	0.025233	0.0237835	0.0380174	0.0287227	0.0434426	0.0438269
PCe	PCe(34:0)	PC(18:0e/16:0)	0.00511155	0.00869199	0.00578904	0.00643105	0.00737887	0.00705819	0.00859836	0.00485973	0.00730104	0.00632168	0.00686481	0.00634098		0.0109969	0.0063093	0.0031829	0.00691208	0.00674518	0.00667004	0.00866957	0.00986149	0.0072259	0.0108898	0.00924082	0.00865448		0.0189533	0.0219824	0.0115777	0.020477	0.0198991	0.0219912	0.0191463	0.015252	0.0196015	0.0228436	0.0164501	0.0151242		0.00627204	0.00766714	0.00568329	0.00739271	0.00514881	0.00886791	0.0084498	0.00685882
PCe	PCe(34:1)	PC(18:1e/16:0), PC(16:0e/18:1)	0.157393	0.129913	0.168505	0.167344	0.179076	0.148948	0.1823	0.152775	0.116325	0.208885	0.12796	0.139991		0.207441	0.18202	0.205728	0.219314	0.183374	0.162281	0.215901	0.204069	0.150333	0.237061	0.188732	0.205903		0.268365	0.273498	0.272083	0.322912	0.278431	0.313924	0.287593	0.233148	0.22486	0.304931	0.231374	0.223916		0.155388	0.13451	0.154741	0.148954	0.141305	0.147154	0.167908	0.136408
PCe	PCe(34:2)a	PC(16:0e/18:2)	0.197177	0.111967	0.221992	0.118097	0.197109	0.374586	0.193497	0.128546	0.120258	0.165827	0.226448	0.141418		0.277337	0.153775	0.289144	0.178208	0.223091	0.43171	0.249371	0.189831	0.156999	0.217252	0.315666	0.232034		0.303166	0.182512	0.303449	0.227721	0.249996	0.528701	0.277849	0.18834	0.191072	0.225932	0.295897	0.212414		0.219985	0.115973	0.204771	0.120617	0.164058	0.331897	0.188927	0.118946
PCe	PCe(34:2)b	PC(16:1e/18:1)	0.0715127	0.0542154	0.0541521	0.056957	0.0960606	0.0545479	0.0662209	0.088814	0.0448698	0.0557029	0.0683765	0.0519174		0.137151	0.0883752	0.103595	0.10705	0.127759	0.085881	0.124712	0.16393	0.0770357	0.11309	0.114093	0.112659		0.143206	0.12246	0.1101	0.134329	0.142686	0.124475	0.135271	0.153116	0.0930956	0.0994778	0.108492	0.10185		0.0842016	0.0625673	0.0585617	0.0606739	0.0775521	0.0597842	0.0765689	0.0894371
PCe	PCe(34:3)	PC(16:1e/18:2)	0.356295	0.212485	0.227446	0.254705	0.336457	0.295308	0.257358	0.247503	0.2205	0.212422	0.325157	0.212183		0.621788	0.321816	0.407585	0.368815	0.44396	0.497429	0.510029	0.432672	0.384659	0.394034	0.5047	0.459911		0.656716	0.406278	0.416091	0.53232	0.465087	0.543344	0.46447	0.395172	0.416726	0.338033	0.456569	0.385327		0.424758	0.223388	0.265471	0.267274	0.278279	0.309307	0.295285	0.241233
PCe	PCe(36:1)	-	0.00938585	0.0109249	0.0101331	0.00996377	0.00945112	0.0117699	0.0119579	0.00878095	0.0083714	0.00975738	0.00746569	0.00830421		0.0170924	0.00890942	0.0140825	0.0151032	0.0122146	0.0104962	0.0208215	0.0206122	0.00863737	0.020929	0.0144514	0.0172877		0.0202879	0.0216755	0.019472	0.0221755	0.0211196	0.026487	0.0238368	0.0203072	0.0216831	0.0257947	0.0173345	0.0151781		0.00919638	0.00650968	0.00701842	0.00845988	0.00646266	0.00973361	0.0115574	0.00714164
PCe	PCe(36:2)a	PC(18:0e/18:2)	0.0480678	0.0220465	0.0417412	0.048628	0.0417325	0.0896643	0.0712943	0.0430796	0.054472	0.0506559	0.0521157	0.042139		0.0776105	0.0420146	0.0625068	0.0750429	0.0498616	0.0932632	0.0919391	0.0694556	0.0634725	0.0792019	0.0886912	0.082352		0.0772951	0.0652689	0.0682681	0.0935287	0.0670326	0.152874	0.0999092	0.0632764	0.0797069	0.0788684	0.087705	0.0716338		0.0524012	0.0335266	0.0377736	0.045251	0.0360049	0.0732589	0.0638279	0.0414806
PCe	PCe(36:2)b	-	0.00671515	0.00993913	0.00643749	0.00697371	0.0103935	0.00684859	0.00712771	0.00475538	0.00794384	0.00580716	0.00746126	0.00681809		0.0164695	0.00957617	0.0117225	0.0125702	0.0169549	0.00649471	0.0207618	0.0237956	0.00705467	0.0146918	0.0166418	0.0184277		0.019066	0.0176707	0.0157931	0.0188465	0.0243647	0.0173147	0.0236038	0.0208296	0.013976	0.0133326	0.0157459	0.0184457		0.00639464	0.00572733	0.00592008	0.00827331	0.00698705	0.00714832	0.00796173	0.00745373
PCe	PCe(36:3)a	PC(18:1e/18:2)	0.0572166	0.0256293	0.0685113	0.0452879	0.0497639	0.105406	0.054347	0.0374372	0.0467688	0.0503786	0.0551996	0.0372325		0.0872115	0.0411509	0.116253	0.0661349	0.0714367	0.153621	0.0919619	0.0542079	0.0745645	0.0895716	0.102202	0.0495912		0.0671353	0.0374768	0.0768212	0.0556951	0.0326064	0.119592	0.0601656	0.0310804	0.0478945	0.0559322	0.0587208	0.0458421		0.0589926	0.0302156	0.0679637	0.0449748	0.0403322	0.0984103	0.0556126	0.0303719
PCe	PCe(36:3)b	PC(16:0e/20:3)	0.0270789	0.0272523	0.0307447	0.0246423	0.0494356	0.0572116	0.029639	0.0267279	0.0339362	0.0354929	0.0590297	0.0297737		0.0346394	0.0379561	0.045375	0.0365506	0.0559213	0.0650989	0.0325505	0.0360773	0.0401472	0.0501207	0.069521	0.0325532		0.0331911	0.0385266	0.0273392	0.0313254	0.0555741	0.0444203	0.0330986	0.0315389	0.042706	0.0439372	0.0634394	0.0272205		0.0239797	0.0257416	0.0313513	0.0212385	0.0455637	0.045142	0.027028	0.0260051
PCe	PCe(36:3)c	PC(18:1e/18:2)	0.0425871	0.0359594	0.0311233	0.0377627	0.0466545	0.0443393	0.0551504	0.0304393	0.039007	0.033032	0.062083	0.0323108		0.0888829	0.0644035	0.0631057	0.0876682	0.0724753	0.087998	0.111667	0.0704992	0.0848956	0.0770374	0.109856	0.0974482		0.103577	0.1009	0.0648037	0.102614	0.0878403	0.127622	0.112804	0.0569215	0.0887335	0.0599047	0.102089	0.0804922		0.0526599	0.0424584	0.0367126	0.0388181	0.0365251	0.055056	0.0631469	0.0336139
PCe	PCe(36:4)a	PC(16:0e/20:4)	0.694159	0.711684	0.537125	0.469867	0.912892	0.87057	0.447917	0.553293	0.448573	0.73876	0.865467	0.477265		1.08481	1.07184	0.842123	0.76209	1.24991	1.17225	0.757161	0.883067	0.683858	1.19926	1.34836	0.899668		1.20836	1.31021	0.915495	0.931253	1.35545	1.39869	0.717756	0.783291	0.715138	1.08818	1.26054	0.854994		0.715388	0.743381	0.526056	0.460336	0.764462	0.817915	0.438848	0.497893
PCe	PCe(36:4)b	-	0.0277852	0.02235	0.0227883	0.0172504	0.0428294	0.0222161	0.023833	0.0230188	0.0267027	0.0245627	0.0445716	0.0194458		0.0493304	0.0381403	0.0448361	0.0320211	0.0702479	0.0488733	0.0464191	0.0383233	0.0515026	0.045226	0.0739008	0.0484312		0.0375761	0.038812	0.0330272	0.032042	0.0479172	0.0421693	0.0350838	0.0277359	0.0448694	0.0283725	0.0537347	0.0325477		0.0312677	0.0314658	0.0237435	0.022018	0.0416093	0.0315195	0.0251812	0.0219875
PCe	PCe(36:5)b	PC(16:1e/20:4)	0.539964	0.544093	0.348304	0.28586	0.66016	0.426884	0.30453	0.373285	0.245203	0.379929	0.551192	0.292441		0.837452	0.788281	0.651762	0.524885	0.912013	0.743172	0.587482	0.606394	0.529518	0.777956	0.867525	0.582047		0.700565	0.708207	0.470511	0.422067	0.611846	0.613132	0.421792	0.407752	0.379648	0.499852	0.602832	0.429882		0.651278	0.604669	0.411522	0.299543	0.575208	0.461904	0.33975	0.364332
PCe	PCe(37:4)	-	0.00667256	0.00775906	0.00507599	0.00589994	0.00674568	0.0131928	0.00578994	0.00609396	0.00631181	0.00558811	0.00759441	0.00546049		0.0124652	0.0129876	0.00469947	0.00580466	0.0109905	0.0195499	0.00958282	0.00763757	0.00595266	0.0126234	0.0167848	0.00832324		0.00964976	0.0130353	0.00300221	0.00887612	0.0092226	0.0196627	0.00896027	0.00411112	0.00712608	0.00811383	0.0141937	0.00568708		0.00565192	0.00760677	0.00497636	0.00666593	0.00482024	0.00983862	0.00549162	0.00439217
PCe	PCe(37:5)	PC(17:1e/20:4)	0.0126795	0.0142562	0.00678131	0.00716527	0.0089447	0.0101384	0.0105611	0.00639871	0.00802834	0.00639803	0.016632	0.00667664		0.0297552	0.0302271	0.0058685	0.0125723	0.0154204	0.0265519	0.0184599	0.0164184	0.0088614	0.0171423	0.0313896	0.0177626		0.028084	0.0353094	0.00638024	0.0110932	0.0132656	0.0280874	0.017521	0.0113132	0.0121793	0.0108735	0.0229751	0.012068		0.0215862	0.0160405	0.00655327	0.00894903	0.00796032	0.015265	0.00790764	0.00635925
PCe	PCe(38:3)	-	0.0211785	0.0128615	0.011273	0.0275471	0.013287	0.013681	0.0245937	0.0175156	0.0204214	0.0278464	0.0241869	0.029313		0.0114873	0.016549	0.0194454	0.0136936	0.0181661	0.0160426	0.0145704	0.0196143	0.0300926	0.020699	0.0201554	0.0193723		0.0111515	0.012103	0.00983176	0.0124467	0.0229903	0.0165052	0.0137971	0.0167243	0.0195552	0.0182546	0.0160239	0.0139731		0.0168291	0.0134729	0.00960779	0.0223947	0.0173952	0.0146675	0.0242684	0.0171831
PCe	PCe(38:4)a	-	0.00671386	0.00851089	0.0144005	0.00646057	0.0217335	0.0124275	0.00761979	0.0100847	0.0107914	0.0155969	0.0195541	0.00804639		0.0152378	0.0158222	0.0269374	0.0168259	0.0286276	0.0238478	0.0171569	0.0191804	0.0300372	0.0290436	0.0363289	0.0219242		0.0109507	0.0153461	0.0178736	0.0139833	0.0218135	0.0206539	0.0136005	0.0124441	0.0170035	0.0172933	0.0214744	0.0148292		0.00664714	0.00551819	0.0121921	0.00731184	0.0169167	0.00962738	0.00765822	0.00908561
PCe	PCe(38:4)b	-	0.0616829	0.0517775	0.0452981	0.0487335	0.0702818	0.0513917	0.0469881	0.0461671	0.0253095	0.0614561	0.0452155	0.0342832		0.100249	0.0748961	0.0669588	0.074823	0.0871745	0.0632921	0.0697262	0.0680273	0.0511958	0.104668	0.0757353	0.0667866		0.0912966	0.0840198	0.056832	0.0737866	0.0886881	0.0759367	0.0637053	0.055978	0.0489629	0.0897786	0.0640715	0.0500683		0.0720093	0.0547642	0.044384	0.0474201	0.0541253	0.0461013	0.0487256	0.0452976
PCe	PCe(38:4)c	PC(18:0e/20:4)	0.269621	0.281396	0.164614	0.248172	0.279777	0.390675	0.267986	0.271738	0.258826	0.33876	0.300414	0.196297		0.390616	0.420415	0.254559	0.391423	0.375873	0.472676	0.378668	0.42106	0.395956	0.50219	0.475435	0.384749		0.368937	0.467729	0.2203	0.348397	0.368235	0.537191	0.31342	0.316021	0.332574	0.396	0.381051	0.299199		0.27346	0.313158	0.154843	0.230643	0.221047	0.342363	0.239609	0.245358
PCe	PCe(38:5)a	PC(18:1e/20:4)	0.519775	0.55893	0.442334	0.379244	0.577667	0.618763	0.360089	0.385805	0.352465	0.5487	0.551471	0.317332		0.778114	0.803261	0.704956	0.573591	0.801364	0.987302	0.600576	0.604896	0.595653	0.909132	0.922755	0.596305		0.554152	0.654978	0.474794	0.423241	0.520551	0.663304	0.332335	0.346414	0.375008	0.53236	0.569413	0.380381		0.530238	0.553705	0.432322	0.336377	0.480334	0.60029	0.337597	0.338618
PCe	PCe(38:5)b	-	0.0270842	0.0231886	0.008418	0.0163802	0.0341678	0.0115827	0.0138353	0.0149198	0.0118146	0.0176101	0.0222027	0.00626765		0.0475211	0.0391178	0.0273419	0.0335043	0.0444547	0.0291128	0.0303401	0.030121	0.0289594	0.0401508	0.0358938	0.0249956		0.0424319	0.0371412	0.0187082	0.0267592	0.0353041	0.024465	0.0250288	0.0216377	0.0220993	0.0256935	0.0233953	0.0180367		0.0354324	0.0252484	0.0149488	0.0149737	0.0309526	0.0189731	0.0215581	0.0186591
PCe	PCe(38:5)c	PC(18:1e/20:4)	0.0987349	0.112072	0.0494272	0.0536873	0.131129	0.0942097	0.0745492	0.0665046	0.0647078	0.072045	0.123617	0.0550238		0.212338	0.199011	0.116796	0.129271	0.192666	0.172092	0.163218	0.13059	0.151437	0.176251	0.241579	0.15355		0.181454	0.217973	0.0877972	0.110992	0.154512	0.17964	0.133096	0.0934675	0.118194	0.115268	0.166991	0.108338		0.122648	0.134501	0.0585849	0.0547874	0.102504	0.0987459	0.0899092	0.058026
PCe	PCe(38:6)b	-	0.0274959	0.0449727	0.0272611	0.0132872	0.0336047	0.0521068	0.0167994	0.0137595	0.0100203	0.0356112	0.0350311	0.0207874		0.0347942	0.0622664	0.0369775	0.0224381	0.0442586	0.063432	0.0237921	0.0193694	0.0187653	0.0575459	0.0553676	0.0312767		0.0304985	0.0621934	0.0238768	0.0206577	0.0366332	0.054261	0.0193831	0.0156068	0.0198249	0.0476051	0.0443114	0.0251778		0.0264223	0.044132	0.0276886	0.00976103	0.0308623	0.0470232	0.0165051	0.010028
PCe	PCe(38:6)c	PC(18:2e/20:4), PC(16:1e/22:5)	0.0995415	0.0997337	0.0585873	0.054205	0.130869	0.0717467	0.054875	0.0512729	0.0494895	0.0662348	0.107083	0.0527256		0.22113	0.186815	0.146804	0.133131	0.225587	0.159769	0.150962	0.12679	0.134363	0.199366	0.26506	0.191803		0.184789	0.209624	0.106528	0.127402	0.173161	0.17396	0.117997	0.0814135	0.111195	0.135938	0.179676	0.133317		0.128502	0.117926	0.0684585	0.0542155	0.105074	0.0827755	0.0720778	0.0520922
PCe	PCe(38:6)d	-	0.00522438	0.00913325	0.00616001	0.00648495	0.0141372	0.00640016	0.00674518	0.00561244	0.00740903	0.00581185	0.00601619	0.00635431		0.0175354	0.00948236	0.00990458	0.00848833	0.0227142	0.00656074	0.0114566	0.0160017	0.0073924	0.0166134	0.0158383	0.0144158		0.016315	0.0141635	0.00643188	0.00922585	0.0177389	0.0126862	0.0112035	0.00997518	0.0105198	0.0101289	0.0108973	0.00883239		0.00856118	0.00729846	0.0060494	0.00812914	0.00723956	0.00652625	0.00603401	0.00577923
PCe	PCe(38:7)	-	0.0153193	0.0225966	0.0132775	0.00635211	0.0193253	0.0161694	0.00768495	0.00529969	0.00706745	0.0198351	0.0204112	0.00807458		0.030131	0.0393033	0.0297266	0.0206845	0.0297928	0.0298655	0.0235949	0.0122463	0.0119119	0.037986	0.03074	0.0197747		0.0241797	0.0363041	0.0195315	0.0162955	0.0218672	0.0267961	0.0160581	0.00784922	0.0122054	0.0235467	0.0209824	0.0149148		0.0222154	0.0283499	0.0173321	0.00759564	0.0171534	0.0185589	0.0119216	0.00694678
PCe	PCe(40:4)a	PC(18:0e/22:4)	0.00899331	0.00833114	0.00591663	0.00581182	0.00912951	0.0134475	0.0104301	0.00763083	0.00849096	0.0123878	0.00926722	0.00634093		0.0232426	0.01622	0.0133505	0.0193888	0.0157191	0.00935415	0.0213268	0.0194912	0.0127003	0.0229953	0.0186516	0.0171237		0.0252903	0.0217633	0.0139679	0.022691	0.0194461	0.0240709	0.023885	0.0148748	0.0164928	0.0195983	0.0154389	0.0135721		0.0155565	0.00791581	0.00728456	0.00838208	0.00716653	0.0087012	0.00946408	0.00568766
PCe	PCe(40:4)b	PC(20:0e/20:4)	0.0281038	0.0201584	0.0148522	0.0263066	0.0240472	0.028075	0.0360619	0.0279969	0.0261953	0.0423446	0.0245616	0.0144644		0.0471605	0.0401	0.0296237	0.0423439	0.037827	0.0399948	0.0526693	0.0501184	0.0419129	0.073451	0.0451877	0.0411593		0.0414177	0.0534099	0.0269998	0.0414043	0.0443608	0.051592	0.0438515	0.0343709	0.0417076	0.0596687	0.0366041	0.0300966		0.0282671	0.0256488	0.0185988	0.0224092	0.0189334	0.0258528	0.0358147	0.0240417
PCe	PCe(40:5)a	-	0.0130056	0.00894437	0.0143735	0.0100826	0.0158519	0.00834519	0.00859605	0.00561529	0.0071428	0.0165906	0.00878593	0.00613583		0.0295719	0.0196379	0.0316967	0.0239909	0.0219764	0.0140089	0.0204714	0.0180489	0.0146156	0.0312972	0.0298599	0.020142		0.0229487	0.0203913	0.0203283	0.0203594	0.0172039	0.0163015	0.0159693	0.0104326	0.00882317	0.0188785	0.0163409	0.0106233		0.0171957	0.0122736	0.0156056	0.0190293	0.00888121	0.0063359	0.00926295	0.00515899
PCe	PCe(40:5)b	PC(20:1e/20:4), PC(18:0e/22:5)	0.0448108	0.0430183	0.0250135	0.0350925	0.0377449	0.0356757	0.0378987	0.037619	0.0323819	0.0482363	0.0338365	0.0163111		0.0710736	0.072116	0.0424531	0.0679408	0.0522693	0.0505543	0.0617017	0.0763616	0.0525053	0.0855802	0.0750247	0.0570353		0.0655453	0.0810124	0.0356663	0.0616652	0.0516519	0.0673295	0.0496563	0.0480378	0.0484704	0.0643519	0.0503039	0.0391981		0.0442351	0.0474333	0.0266579	0.0312693	0.0268272	0.0353011	0.0366745	0.0335818
PCe	PCe(40:6)b	PC(18:0e/22:6)	0.00643781	0.0112157	0.0070038	0.00743557	0.0123304	0.0286619	0.00754732	0.00528606	0.0086388	0.018422	0.0127711	0.00881502		0.0216519	0.0301872	0.0207289	0.0188649	0.0186898	0.0339803	0.0221582	0.015204	0.0130554	0.0367981	0.0322362	0.0237268		0.0186106	0.0329019	0.0171293	0.0193737	0.0181524	0.0412455	0.019235	0.0111107	0.0141872	0.0281617	0.0219883	0.0199225		0.0131472	0.019723	0.00846768	0.00936293	0.00656426	0.0249383	0.00911076	0.00748544
PCe	PCe(40:7)	-	0.011264	0.0254917	0.0214203	0.00823545	0.0170785	0.0243531	0.00879369	0.00565896	0.00905538	0.0232506	0.0184472	0.00897663		0.0266843	0.0379071	0.0370411	0.0183285	0.0272741	0.0388615	0.0185081	0.0133028	0.0158673	0.048136	0.0362559	0.0206542		0.0150421	0.0299448	0.0226993	0.0126156	0.0155618	0.029985	0.0116578	0.00547286	0.00802407	0.0227969	0.0192801	0.0110294		0.0163256	0.0255398	0.022327	0.0105165	0.0171099	0.0200523	0.00882602	0.00562095
PCe	PCe(42:3)	-	0.00511203	0.00859815	0.00667356	0.00608038	0.00308597	0.00676379	0.00910421	0.00457379	0.0073503	0.00594797	0.0065511	0.00652241		0.00284145	0.00444391	0.0062641	0.00793739	0.00338849	0.00647131	0.0123869	0.00522501	0.00612216	0.0149995	0.00720586	0.00813249		0.00522341	0.00616016	0.0102697	0.0138383	0.00850374	0.00719048	0.0150573	0.00484656	0.00464188	0.0133323	0.00695758	0.00635345		0.00390997	0.00574009	0.00582885	0.0074474	0.00490459	0.00717671	0.00666046	0.00550937
PCe	PCe(42:4)	PC(22:0e/20:4)	0.00877468	0.00891801	0.00707605	0.00675609	0.0149694	0.00738355	0.019328	0.0101718	0.00878179	0.0264754	0.00785755	0.00969478		0.024458	0.0183968	0.017316	0.0196383	0.0198062	0.02005	0.0332644	0.0207425	0.0227817	0.0415237	0.0225102	0.0224801		0.0192621	0.0250745	0.0169175	0.0216841	0.0230793	0.024606	0.0306556	0.0151646	0.0202242	0.0310054	0.0172686	0.0153822		0.0122177	0.0102556	0.0183048	0.00881202	0.00857832	0.00737966	0.0217744	0.00607242
PCe	PCe(42:5)	PC(22:1e/20:4)	0.0395189	0.0452001	0.0185005	0.0397124	0.0327285	0.0292515	0.0418842	0.0355719	0.0300841	0.0410829	0.0270921	0.00886943		0.0701753	0.0645846	0.039712	0.0659234	0.0471795	0.0391188	0.073051	0.068433	0.0557603	0.0990151	0.0649192	0.0426019		0.0599045	0.0825496	0.0370653	0.0640023	0.0497157	0.0541817	0.0568878	0.0455176	0.0424803	0.0657878	0.0434599	0.02885		0.0384603	0.0404794	0.0197796	0.0365685	0.0234157	0.0200996	0.0391018	0.0308933
PCe	PCe(42:6)a	PC(22:2e/20:4)	0.0197434	0.00994898	0.00643461	0.025938	0.0202695	0.00724444	0.0204881	0.0119908	0.00950236	0.0253562	0.0163118	0.00733592		0.0311992	0.0265342	0.0192838	0.0418149	0.0265774	0.013569	0.0350771	0.026896	0.0259587	0.0549049	0.034104	0.0230362		0.0268797	0.0288159	0.0145144	0.0370301	0.0237609	0.0228207	0.0245447	0.0177797	0.0188333	0.0343917	0.022564	0.0163792		0.0210471	0.0184546	0.00629954	0.01877	0.0108311	0.00718704	0.0183405	0.00810979
PCe	PCe(42:6)b	-	0.00603509	0.010396	0.00673338	0.00699107	0.00345997	0.00735173	0.00696861	0.00508059	0.00833758	0.0065211	0.00658709	0.00741413		0.0152731	0.00929346	0.0130312	0.0151997	0.0106304	0.00742823	0.013189	0.0106788	0.00759015	0.0209346	0.0134592	0.0114288		0.0142441	0.0199617	0.0100028	0.0141356	0.0102341	0.0138233	0.0128863	0.00494017	0.0067566	0.0139985	0.00855561	0.00596925		0.0108379	0.00689903	0.00619683	0.00812632	0.00569614	0.00741929	0.00598151	0.00594702
PCe	PCe(44:5)	PC(24:1e/20:4)	0.0372047	0.0404765	0.040836	0.0519265	0.0496111	0.0369199	0.0639809	0.0331006	0.0336693	0.0799305	0.0376586	0.0169059		0.0826031	0.065912	0.0752751	0.102827	0.0726264	0.0507659	0.110055	0.0688729	0.0623896	0.13901	0.0781947	0.055974		0.0649212	0.0784409	0.0613147	0.0848855	0.0729159	0.0612139	0.0897399	0.0462091	0.0519446	0.0938912	0.0580458	0.0399808		0.042256	0.0452938	0.0377637	0.0467532	0.035402	0.0371186	0.0729741	0.0327509
PCe	PCe(44:6)a	PC(24:2e/20:4)	0.0339028	0.0213857	0.0257186	0.0516116	0.0448971	0.0234781	0.0480726	0.0262446	0.0194572	0.0628979	0.0352314	0.0228627		0.0662281	0.0426195	0.0505062	0.0900563	0.0666033	0.0350552	0.0822112	0.0520439	0.0419801	0.122652	0.0768146	0.0546888		0.058278	0.0555125	0.0411152	0.0842079	0.0670164	0.0465923	0.0637793	0.0388924	0.0404427	0.0876448	0.0535239	0.0381357		0.0354262	0.0257124	0.0252077	0.0502948	0.0348119	0.0188934	0.0451258	0.0230912
PCe	PCe(44:6)b	-	0.00451363	0.0076182	0.00507799	0.00601794	0.0033471	0.00602773	0.00520068	0.00404101	0.00621911	0.00593328	0.00571542	0.00590768		0.0110646	0.00626144	0.0104854	0.0140442	0.00863553	0.00529235	0.0164229	0.00608661	0.00581238	0.0165003	0.0088095	0.00876703		0.00907914	0.0123756	0.00860433	0.0118172	0.00844661	0.00808552	0.0118361	0.00316954	0.00397987	0.0108557	0.00729676	0.00527282		0.00838163	0.00495974	0.00534029	0.00642259	0.00434296	0.00582608	0.00618	0.00466698
PE	PE(34:1)	PE(16:0/18:1)	0.0237583	0.0322235	0.031268	0.0133135	0.0379995	0.0337228	0.0489423	0.020249	0.0315255	0.0181009	0.0363946	0.0166586		0.0259312	0.0426206	0.0417989	0.0231663	0.0441855	0.0363507	0.0610621	0.0323283	0.0388703	0.0271858	0.0410084	0.0274453		0.0384202	0.0502536	0.0435419	0.0233384	0.0532289	0.0445637	0.058264	0.0287187	0.0399173	0.0236347	0.042214	0.0257856		0.0222222	0.0435272	0.0289068	0.0116833	0.0306344	0.0393462	0.0488985	0.0224748
PE	PE(34:2)	PE(16:0/18:2)	0.0718602	0.0360389	0.0913256	0.0668575	0.0592094	0.127458	0.122569	0.0738977	0.0688551	0.0752219	0.0930576	0.0789333		0.0976336	0.0567794	0.142262	0.0817204	0.0794649	0.147264	0.182614	0.112506	0.0913893	0.115627	0.131494	0.133366		0.129722	0.0835076	0.173196	0.109881	0.104345	0.232435	0.196801	0.119213	0.112548	0.115948	0.142905	0.131988		0.0686205	0.0404574	0.0832082	0.051496	0.0495646	0.121364	0.12125	0.0606633
PE	PE(36:1)	PE(18:0/18:1)	0.0258539	0.0685813	0.0573152	0.0145275	0.0323694	0.0756532	0.0763573	0.0347614	0.0712504	0.0396903	0.0805721	0.0404513		0.0456099	0.0775798	0.100592	0.0246541	0.0470307	0.0935785	0.102268	0.0581833	0.100395	0.0734182	0.130037	0.0899705		0.0604348	0.135079	0.10565	0.0412999	0.0685888	0.154241	0.0961072	0.0571526	0.117112	0.0582415	0.131694	0.0758121		0.0282359	0.0785826	0.0510396	0.0153508	0.0255495	0.0851137	0.0667556	0.025759
PE	PE(36:2)	PE(18:0/18:2)	0.237121	0.183588	0.292341	0.161281	0.178641	0.492447	0.298497	0.203031	0.321487	0.245932	0.360495	0.293942		0.33345	0.232978	0.488354	0.231468	0.234366	0.554228	0.454385	0.318324	0.416002	0.387444	0.526251	0.502262		0.390002	0.285237	0.469118	0.269152	0.255914	0.695896	0.375614	0.285527	0.375482	0.328768	0.474059	0.447319		0.214744	0.206176	0.25858	0.16273	0.151245	0.509367	0.298826	0.171634
PE	PE(36:3)	PE(18:1/18:2)	0.0442583	0.021933	0.0706364	0.0233873	0.0251147	0.102324	0.138844	0.0626755	0.051603	0.0661526	0.0614429	0.0730145		0.119799	0.0466208	0.167756	0.0646935	0.0560742	0.161864	0.35068	0.191522	0.0909788	0.195024	0.198042	0.376414		0.21131	0.187961	0.261322	0.137897	0.1629	0.564224	0.478232	0.221191	0.175363	0.22387	0.231371	0.323686		0.0452313	0.0310152	0.068367	0.02045	0.0141047	0.100907	0.151135	0.0545991
PE	PE(36:4)b	PE(16:0/20:4)	0.0857455	0.0734228	0.0772933	0.0700111	0.118418	0.0904827	0.0546087	0.0727423	0.0610878	0.0724597	0.0670694	0.0434621		0.10934	0.0917264	0.112052	0.0997268	0.16802	0.12986	0.0927517	0.109233	0.0816778	0.11049	0.0975534	0.0792213		0.109438	0.0901948	0.0876539	0.0832942	0.138838	0.113076	0.0713038	0.0821471	0.0646834	0.0798475	0.076475	0.0677589		0.0801533	0.0762297	0.0698527	0.067901	0.0969615	0.0831751	0.0573666	0.0617276
PE	PE(38:3)	PE(18:0/20:3)	0.00839271	0.0133893	0.0118454	0.00968736	0.0277167	0.0102183	0.00964737	0.00855122	0.0164055	0.0102817	0.0177918	0.00988735		0.0196554	0.012321	0.0252842	0.0250781	0.0373931	0.0123816	0.0153874	0.0180236	0.0321083	0.0278651	0.0342347	0.0340359		0.0265299	0.0279168	0.0245385	0.0257458	0.0444467	0.0393866	0.012257	0.0105092	0.0315104	0.0209418	0.0333621	0.0278902		0.00666144	0.0125252	0.00882616	0.0130023	0.0165458	0.0111029	0.00799814	0.00802205
PE	PE(38:4)	PE(18:0/20:4)	0.392119	0.394984	0.410431	0.376017	0.562742	0.5568	0.217601	0.226782	0.320537	0.384246	0.410393	0.292512		0.552664	0.521995	0.67357	0.554172	0.814558	0.703255	0.332985	0.385002	0.521063	0.670739	0.612844	0.527556		0.542092	0.493015	0.527215	0.451436	0.668347	0.669023	0.258673	0.272894	0.35511	0.460477	0.474174	0.412312		0.409437	0.43543	0.383866	0.361793	0.50025	0.537934	0.178049	0.198043
PE	PE(38:5)a	PE(18:1/20:4), PE(16:0/22:5)	0.0844897	0.0264696	0.0586382	0.0500671	0.109179	0.0816112	0.0360202	0.0355005	0.0328456	0.05357	0.0390949	0.035199		0.142778	0.0630116	0.10519	0.0793537	0.181093	0.114788	0.0721729	0.0612273	0.0662023	0.116064	0.0881372	0.0946315		0.104978	0.0454751	0.0768843	0.0599104	0.112531	0.104228	0.044457	0.0332947	0.0458182	0.0631408	0.0549446	0.0588114		0.0822989	0.0344248	0.0502864	0.0414966	0.0909284	0.0706194	0.0375093	0.0261303
PE	PE(38:5)b	PE(16:0/22:5), PE(18:0/20:5)	0.0186258	0.0157828	0.0122796	0.0110672	0.0323468	0.0112924	0.00984525	0.0115821	0.0147069	0.0105413	0.0104766	0.0104594		0.0447444	0.0119193	0.0150738	0.0169843	0.0596133	0.0117775	0.0161894	0.0305114	0.0259047	0.0296161	0.0297706	0.0376789		0.0749722	0.0497765	0.0338357	0.0366256	0.157621	0.0542356	0.0237881	0.0352116	0.0379908	0.0323646	0.0369169	0.0326427		0.0184806	0.0102703	0.00957411	0.0137849	0.0279072	0.0152669	0.013013	0.0104262
PE	PE(40:4)	-	0.0103163	0.0121651	0.00770631	0.00838755	0.0158392	0.00886252	0.00754924	0.00590825	0.00918931	0.00833183	0.0121092	0.00969588		0.0142405	0.00599307	0.0136655	0.00736974	0.0251825	0.0104361	0.00551806	0.00702522	0.00785762	0.00834898	0.0189404	0.0152839		0.0137372	0.00973184	0.00959642	0.00632007	0.020442	0.0132349	0.00364146	0.00589636	0.00937074	0.00457328	0.014236	0.0116297		0.00590215	0.00751082	0.00733254	0.00998634	0.0114322	0.00937593	0.00675558	0.00658163
PE	PE(40:5)a	PE(18:0/22:5)	0.00905486	0.0120919	0.00938986	0.00847123	0.0264777	0.00923702	0.00855817	0.00592968	0.0114818	0.00909869	0.0105143	0.00952151		0.029103	0.0128339	0.0245825	0.0179305	0.0400142	0.0164357	0.00808956	0.0108477	0.0154088	0.0199428	0.0281491	0.0261928		0.0288604	0.0195328	0.0181834	0.015345	0.0406143	0.0243119	0.00828743	0.007796	0.0154508	0.0117084	0.0221301	0.0194937		0.0184524	0.00745399	0.00808831	0.011268	0.0159959	0.00880443	0.00725557	0.00683489
PE	PE(40:5)b	-	0.00629053	0.0119851	0.00769747	0.00775954	0.0138554	0.00848144	0.00767765	0.00540194	0.00932105	0.00705559	0.00765119	0.0080805		0.0117379	0.00866343	0.00755514	0.00583267	0.024259	0.00934222	0.00449774	0.00643178	0.010473	0.0139994	0.0129368	0.0138312		0.0144288	0.0112464	0.00640208	0.0114238	0.0243653	0.0146676	0.00413393	0.00509508	0.012117	0.00963995	0.0142622	0.010679		0.00508442	0.00719455	0.0073241	0.010317	0.00985413	0.00857605	0.00663148	0.00661558
PE	PE(40:6)	PE(18:0/22:6)	0.0250398	0.0339474	0.0301337	0.028316	0.0344414	0.0406577	0.00995481	0.00760329	0.0149302	0.0358256	0.0195391	0.0122275		0.0315222	0.0494727	0.0493328	0.0381736	0.0535829	0.0535294	0.0132678	0.00561789	0.0280391	0.062594	0.0345457	0.0301716		0.0303159	0.0415975	0.0360689	0.0300442	0.039579	0.0434182	0.0114871	0.00528763	0.0192798	0.0420785	0.025808	0.0263094		0.0241637	0.0456378	0.0297141	0.0259949	0.0385612	0.0363012	0.0109646	0.00811835
PEe	PEe(34:1)	PE(16:0e/18:1), PE(18:1e/16:0)	0.00815017	0.0136011	0.0115169	0.0101171	0.00518254	0.0112115	0.00949553	0.00716187	0.012169	0.00936619	0.00933675	0.0106115		0.0117581	0.00661439	0.0259639	0.00774594	0.00748015	0.0134424	0.00523536	0.00568617	0.00996678	0.00998474	0.0169912	0.0116732		0.0137762	0.0117327	0.0353972	0.003295	0.0154059	0.0314666	0.00694302	0.00812756	0.0135826	0.0160772	0.0184299	0.0139319		0.00837254	0.00873118	0.00971623	0.0130983	0.0088652	0.0108294	0.00907985	0.00816134
PEe	PEe(34:2)a	PE(16:1e/18:1), PE(18:2e/16:0)	0.0254378	0.0133452	0.0454361	0.0109269	0.035544	0.0211321	0.00849968	0.0143736	0.0117482	0.0250711	0.033647	0.0094046		0.0621642	0.0422462	0.104534	0.0281715	0.0576055	0.0541185	0.0370363	0.042316	0.0363079	0.0709018	0.077507	0.0540634		0.0748403	0.0729107	0.116653	0.0415749	0.0766816	0.0852545	0.0363553	0.0434504	0.0453185	0.0619254	0.0833466	0.0451325		0.0336586	0.0303146	0.0556026	0.0122306	0.0306359	0.0292402	0.0153897	0.00903154
PEe	PEe(34:3)	PE(16:1e/18:2)	0.0672597	0.0330493	0.108381	0.0310665	0.0744866	0.0595699	0.0335612	0.0269626	0.0242231	0.0494594	0.0828735	0.0403739		0.122469	0.0498947	0.201977	0.0642805	0.115936	0.108432	0.0772461	0.0472429	0.0597466	0.0988275	0.13063	0.0849902		0.122205	0.0505781	0.187889	0.0625077	0.106232	0.106507	0.070506	0.0416084	0.0493037	0.0813997	0.114002	0.072901		0.0815202	0.0402337	0.122007	0.035388	0.0719503	0.0679957	0.0479966	0.0226437
PEe	PEe(36:2)b	PE(18:1e/18:1)	0.0220221	0.0141714	0.0294019	0.00827126	0.0305124	0.0199157	0.0160742	0.0121168	0.010761	0.0170682	0.0413875	0.0095022		0.0713452	0.0520263	0.101522	0.04069	0.0664966	0.0566999	0.0527372	0.0527383	0.0444104	0.0718368	0.0944413	0.0747297		0.0798972	0.08061	0.114512	0.0523717	0.0896399	0.107225	0.0520296	0.0445993	0.0511296	0.0673695	0.0941552	0.0623056		0.0346979	0.027671	0.0419383	0.0155106	0.0278	0.0288826	0.020884	0.0114869
PEe	PEe(36:3)	PE(18:1e/18:2)	0.128735	0.0730989	0.171363	0.109064	0.190213	0.13605	0.143929	0.0916218	0.0776057	0.105717	0.196339	0.112218		0.322313	0.136192	0.409931	0.236165	0.310079	0.300422	0.333161	0.217896	0.213681	0.279328	0.373313	0.341312		0.314755	0.15604	0.379801	0.249898	0.287024	0.329032	0.294426	0.181075	0.194311	0.215643	0.330251	0.28812		0.18536	0.0911005	0.200181	0.134535	0.162986	0.166935	0.166943	0.0874062
PEe	PEe(36:4)a	PE(16:0e/20:4)	0.0413397	0.0285144	0.0929398	0.0125507	0.0950686	0.072732	0.0104845	0.0242111	0.0282138	0.0485847	0.0750675	0.0213706		0.0647816	0.0459427	0.148184	0.0118225	0.150125	0.100455	0.0331613	0.0446021	0.056485	0.0875277	0.124286	0.0655065		0.0597734	0.0389927	0.120132	0.0159429	0.115967	0.0967213	0.0226957	0.0322438	0.0408367	0.0512153	0.104717	0.042262		0.0428452	0.0342407	0.0876542	0.0122604	0.0868348	0.0689956	0.0136066	0.0177926
PEe	PEe(36:5)	PE(16:1e/20:4)	0.448237	0.391489	0.734274	0.153536	0.84269	0.331725	0.168797	0.263096	0.162602	0.408481	0.621806	0.249296		0.933871	0.647768	1.58482	0.307776	1.39351	0.646138	0.411176	0.630413	0.382831	0.664929	1.12799	0.665921		0.842038	0.687014	1.26015	0.277928	1.08506	0.596801	0.305859	0.466285	0.326529	0.660777	0.868404	0.487151		0.591493	0.451944	0.836349	0.175065	0.733051	0.369788	0.204045	0.26702
PEe	PEe(37:5)b	-	0.00833267	0.0161002	0.0078706	0.00856389	0.0154559	0.0103124	0.00751939	0.00563058	0.00977149	0.0086405	0.0187568	0.00809007		0.0264922	0.0230568	0.0145369	0.00815462	0.0283763	0.026185	0.0153377	0.0116423	0.00758542	0.0153243	0.036147	0.0122212		0.0226867	0.0243047	0.0142482	0.00858496	0.0214695	0.0246278	0.0118135	0.00648665	0.00574923	0.00839456	0.0272379	0.00909502		0.0157211	0.0142573	0.0114164	0.00973322	0.0109338	0.00813381	0.00673612	0.00641399
PEe	PEe(38:3)	-	0.00672469	0.0111131	0.00908392	0.00927203	0.00475152	0.00935423	0.0075219	0.00575605	0.00974405	0.00763866	0.00840295	0.00834841		0.0131082	0.00580179	0.0240441	0.0174707	0.0164825	0.0113239	0.0304972	0.0275024	0.0118947	0.0197422	0.0247864	0.0222893		0.0120273	0.00962639	0.0234235	0.0188294	0.0180961	0.0206925	0.0249091	0.0200542	0.0161397	0.0106172	0.0195384	0.0173425		0.00675634	0.00786884	0.00898205	0.0118379	0.00682594	0.00884111	0.008562	0.00783453
PEe	PEe(38:4)a	-	0.00649592	0.0115719	0.0159056	0.00812387	0.017339	0.0121716	0.00803814	0.00582636	0.00931211	0.00776494	0.00923991	0.00826983		0.0202099	0.0203598	0.0356886	0.00588746	0.0258819	0.0246535	0.0054247	0.0145581	0.00820081	0.0222457	0.024919	0.0208876		0.0228245	0.0222953	0.0383628	0.00537975	0.0323065	0.0415131	0.00526863	0.0155161	0.0134023	0.0204929	0.024518	0.0153305		0.00937704	0.00985867	0.0161717	0.0108015	0.00980618	0.0144353	0.00691818	0.00700554
PEe	PEe(38:4)b	PE(18:0e/20:4)	0.0367843	0.0220033	0.0531488	0.0150056	0.0662552	0.0541673	0.017281	0.0286391	0.0381797	0.0290202	0.0557595	0.0261746		0.0688748	0.0418899	0.103331	0.0242168	0.112911	0.0839204	0.0426217	0.0508264	0.0622304	0.0662209	0.102792	0.068798		0.0583919	0.0399019	0.0830561	0.0254877	0.086241	0.0856846	0.0300161	0.0375531	0.0507419	0.0447227	0.0808236	0.0479001		0.040673	0.0286467	0.0498796	0.0135705	0.0595966	0.0520031	0.0227255	0.0230929
PEe	PEe(38:4)c	PE(18:1e/20:3)	0.0094425	0.0155357	0.0178903	0.0112749	0.0428316	0.0114238	0.0156713	0.00916324	0.0128123	0.0101502	0.025851	0.0133901		0.0490412	0.0246925	0.0522277	0.016114	0.0674002	0.0207353	0.0364271	0.0436757	0.0368714	0.0475432	0.0825161	0.0614033		0.0343936	0.0490569	0.0551014	0.029005	0.0757672	0.0312472	0.0328091	0.0368201	0.0462036	0.040313	0.0767115	0.0450387		0.0152173	0.0096275	0.0212861	0.0132698	0.0224029	0.0122095	0.0116396	0.0136675
PEe	PEe(38:5)a	PE(18:1e/20:4), PE(16:0e/22:5)	0.044996	0.0389119	0.0813209	0.0127233	0.0708597	0.0804467	0.0112157	0.0109071	0.0384392	0.0423261	0.0594125	0.0214376		0.0716298	0.0519036	0.130399	0.0134139	0.105101	0.111208	0.0242608	0.0289486	0.0605805	0.071691	0.0939739	0.0508109		0.0544117	0.0409685	0.0938956	0.0110088	0.0676958	0.0903919	0.0152433	0.0199397	0.0400356	0.0430218	0.0602713	0.0394699		0.0497659	0.0430145	0.0792836	0.0124219	0.0632022	0.0755514	0.0120201	0.0122974
PEe	PEe(38:5)b	-	0.0314698	0.0411385	0.0306282	0.0162785	0.0559976	0.0291522	0.0294935	0.0240409	0.0183336	0.0296679	0.0482022	0.014181		0.0780941	0.0747785	0.0748943	0.0438819	0.0757634	0.071744	0.0398216	0.0671628	0.0640245	0.101098	0.0776176	0.0467526		0.0696058	0.0923502	0.066738	0.0466623	0.0867503	0.0764455	0.0359987	0.0471057	0.052767	0.0644106	0.0821028	0.0473387		0.0365841	0.049363	0.0329361	0.0146002	0.0477522	0.0344344	0.0206285	0.0229728
PEe	PEe(38:5)c	PE(18:1e/20:4)	0.836064	0.813089	0.884142	0.415845	1.28291	0.672504	0.512316	0.572488	0.408118	0.758885	1.26564	0.526089		1.77809	1.42016	2.07564	0.929722	2.26833	1.36305	1.15626	1.40708	1.05588	1.86782	2.35381	1.56269		1.62316	1.62486	1.67664	0.826967	1.88494	1.45277	0.91084	1.02987	0.875704	1.29013	1.85889	1.20491		1.02457	1.01994	1.05011	0.458572	1.13826	0.795333	0.590924	0.548016
PEe	PEe(38:6)a	PE(16:0e/22:6)	0.0233498	0.0240049	0.0425218	0.00875365	0.0321519	0.0427413	0.00778715	0.0130217	0.00977535	0.0289032	0.014798	0.0119929		0.0628031	0.0490752	0.0825597	0.0114422	0.0622428	0.0622596	0.0175698	0.0405264	0.0238781	0.0598101	0.0624483	0.080653		0.131723	0.170904	0.155784	0.0301854	0.207953	0.228812	0.0334769	0.0515619	0.0581977	0.108656	0.0675118	0.0598755		0.0261459	0.0365779	0.0404913	0.0114408	0.0245391	0.0416544	0.00685306	0.00976453
PEe	PEe(38:6)b	PE(18:2e/20:4)	0.364172	0.394569	0.46026	0.144033	0.677393	0.35647	0.144429	0.179507	0.186451	0.336922	0.613172	0.209893		0.847345	0.622285	1.10878	0.362622	1.22948	0.775579	0.376669	0.514639	0.534422	0.956548	1.28663	0.72881		0.660005	0.652742	0.736983	0.293915	0.767827	0.633398	0.255063	0.301198	0.389299	0.525973	0.816416	0.454021		0.508259	0.434675	0.531736	0.167366	0.556554	0.382706	0.17447	0.173338
PEe	PEe(38:6)c	-	0.0493028	0.0190766	0.0314546	0.00960288	0.0691169	0.0231523	0.0148587	0.0259674	0.0194941	0.0249032	0.0448636	0.0228102		0.107054	0.0601262	0.0766145	0.0322837	0.123474	0.0588123	0.0454555	0.0634243	0.0564047	0.0693699	0.101134	0.0771322		0.104537	0.0681778	0.0645627	0.0308313	0.103853	0.0570141	0.0392484	0.0518205	0.051403	0.0482352	0.0773487	0.0569678		0.05769	0.0393682	0.0355117	0.0108552	0.0562109	0.0241485	0.0279752	0.024812
PEe	PEe(38:7)	PE(16:1e/22:6)	0.0857798	0.194973	0.119595	0.0481244	0.124587	0.12462	0.0452952	0.0455874	0.0461884	0.11813	0.12625	0.0655005		0.170928	0.295946	0.275477	0.103723	0.20906	0.244704	0.115566	0.110357	0.0999555	0.315243	0.248734	0.187053		0.172986	0.309322	0.231018	0.0746093	0.187855	0.247468	0.095596	0.0795037	0.0847258	0.201705	0.196415	0.140019		0.118029	0.215491	0.142983	0.0560401	0.102696	0.137149	0.0583763	0.0450573
PEe	PEe(40:5)a	-	0.0084105	0.0114398	0.00795808	0.00798804	0.0134128	0.0133898	0.00742583	0.00653708	0.0106532	0.0107412	0.0107148	0.00953737		0.0215351	0.0137022	0.0265408	0.00620415	0.0205534	0.0238834	0.00875111	0.0130656	0.0222263	0.0193881	0.0250422	0.0293034		0.0186426	0.013247	0.0267634	0.00517628	0.0166211	0.0282986	0.00584701	0.00732652	0.0181153	0.0121899	0.0216441	0.0231534		0.0111826	0.00738803	0.0112332	0.00982309	0.00766002	0.0162079	0.00664514	0.00647404
PEe	PEe(40:5)b	-	0.0115999	0.0128611	0.010113	0.00939332	0.0224494	0.0104219	0.00878749	0.00953008	0.0104402	0.0125958	0.0153022	0.00921631		0.0351909	0.0331501	0.0369089	0.0217201	0.0457752	0.0271384	0.0254218	0.0402619	0.0371584	0.0532728	0.0549972	0.0327614		0.040504	0.0463624	0.0337397	0.0281256	0.036572	0.0316393	0.0216946	0.0267873	0.0370972	0.035828	0.0446548	0.0348187		0.0148732	0.0137325	0.0105876	0.0100182	0.0162854	0.0171506	0.00716478	0.00764398
PEe	PEe(40:5)c	PE(20:1e/20:4)	0.0158182	0.0201278	0.0282123	0.0108821	0.0424383	0.0148921	0.020544	0.0295994	0.0139487	0.0244698	0.046044	0.0138403		0.0567286	0.0422753	0.0717011	0.0441911	0.0920019	0.0417476	0.0610426	0.0964459	0.0553723	0.0867011	0.112144	0.0773082		0.0484942	0.0556468	0.0707877	0.0464741	0.0948231	0.057054	0.0511738	0.0695773	0.052169	0.0580629	0.0832915	0.0526629		0.0278876	0.023771	0.0285082	0.0230356	0.0342734	0.0177088	0.0213516	0.0297396
PEe	PEe(40:6)a	PE(18:1e/22:5), PE(20:2e/20:4)	0.0525186	0.0441347	0.0626529	0.0294219	0.0795408	0.040361	0.0282015	0.0307302	0.0318075	0.046058	0.0770369	0.0462366		0.14086	0.0908003	0.165593	0.0677377	0.165321	0.0860868	0.0789035	0.0974758	0.0981521	0.163737	0.199869	0.183108		0.138119	0.123949	0.13964	0.072196	0.146892	0.122964	0.0697915	0.0694802	0.0954283	0.110431	0.145331	0.130173		0.0737652	0.0626944	0.0744545	0.0273684	0.0671804	0.0499613	0.0359165	0.0320203
PEe	PEe(40:6)b	-	0.00799351	0.0112988	0.00796322	0.0085846	0.0205692	0.0085864	0.0078059	0.00932052	0.00906086	0.00750639	0.00857532	0.00904837		0.025149	0.0152031	0.0250381	0.00919943	0.0379528	0.0173659	0.0207546	0.0298445	0.0289845	0.0283655	0.0306716	0.0263702		0.0259094	0.0207621	0.0166235	0.0107371	0.0344578	0.0236869	0.0148016	0.0204348	0.021951	0.0197648	0.024069	0.0213473		0.0111962	0.00752449	0.00766285	0.00998451	0.0134359	0.00876192	0.00701656	0.00857277
PEe	PEe(40:7)b	PE(18:1e/22:6)	0.0875132	0.114289	0.109952	0.0509385	0.12301	0.108103	0.0617773	0.0459467	0.0540919	0.112065	0.132659	0.0724248		0.212089	0.227386	0.275039	0.129824	0.210197	0.232422	0.180768	0.13347	0.127228	0.331706	0.290305	0.241566		0.198287	0.268852	0.229352	0.128435	0.178045	0.246252	0.153592	0.0944646	0.113448	0.224378	0.22987	0.180391		0.117488	0.167441	0.131003	0.0680156	0.108809	0.120965	0.0802898	0.0446967
PEe	PEe(40:8)	PE(18:2e/22:6)	0.0381497	0.055779	0.039576	0.0138219	0.0479072	0.0425367	0.0136412	0.00714321	0.0134946	0.0510369	0.0474881	0.013039		0.132126	0.116492	0.158283	0.0586002	0.121946	0.0858894	0.0674437	0.0594184	0.0413927	0.217327	0.210392	0.210669		0.20434	0.405082	0.205142	0.118293	0.28168	0.315352	0.0963016	0.0482181	0.0830738	0.197423	0.206621	0.150067		0.046215	0.0626098	0.0479536	0.016736	0.0370842	0.0497613	0.0174482	0.0078319
PI	PI(34:1)	-	0.0975412	0.0357596	0.078816	0.0335855	0.0552995	0.0282989	0.0960099	0.138659	0.0720924	0.0318793	0.0336993	0.0489959		0.0566171	0.0393264	0.0757837	0.0310958	0.0533624	0.0286777	0.1369	0.125385	0.0755986	0.0465631	0.0373598	0.0458122		0.0476898	0.0332792	0.0613304	0.0259115	0.0457274	0.0240128	0.0782883	0.101265	0.050687	0.0286475	0.0318175	0.0440254		0.0619775	0.0469664	0.080217	0.0309922	0.0593971	0.0444677	0.102817	0.139522
PI	PI(34:2)	PI(16:0/18:2)	0.173519	0.02272	0.129801	0.0904277	0.0907434	0.0509465	0.187214	0.114453	0.0860746	0.066824	0.0415716	0.126404		0.13932	0.0360731	0.183934	0.0987264	0.104891	0.0573973	0.317665	0.15291	0.0907672	0.139647	0.0707172	0.177462		0.133112	0.0490312	0.153195	0.1108	0.109391	0.0752458	0.196181	0.116465	0.0879297	0.0826858	0.0618211	0.158987		0.122163	0.0373918	0.129367	0.0877338	0.0810493	0.0701844	0.189783	0.118488
PI	PI(36:1)	PI(18:0/-)	0.14054	0.0591564	0.126858	0.0419593	0.0653901	0.0641191	0.106694	0.0996881	0.084937	0.0474226	0.0532118	0.0677659		0.100954	0.0648603	0.14392	0.0419957	0.0689351	0.0698592	0.155543	0.104332	0.0965626	0.0786363	0.070467	0.0808781		0.107198	0.0744362	0.123159	0.0425452	0.0679329	0.0661638	0.0926579	0.0938809	0.0838111	0.0490147	0.0571958	0.0722923		0.0949262	0.0618124	0.138938	0.041178	0.0641494	0.0769962	0.118077	0.10037
PI	PI(36:2)	PI(18:0/18:2)	0.773353	0.115615	0.562404	0.350209	0.289977	0.262426	0.440376	0.352762	0.241503	0.258682	0.157537	0.363496		0.487432	0.132548	0.634656	0.340971	0.325226	0.277568	0.710028	0.374802	0.272156	0.450591	0.220365	0.442213		0.48661	0.127953	0.527647	0.320691	0.266658	0.270793	0.408815	0.289106	0.220308	0.261906	0.192692	0.408753		0.538744	0.141006	0.568832	0.313152	0.309542	0.354714	0.491959	0.329576
PI	PI(36:3)a	-	0.0723384	0.00932392	0.0655723	0.046225	0.0201771	0.0238717	0.0752226	0.030443	0.0116909	0.0316626	0.00605508	0.0373943		0.0601189	0.00567479	0.106462	0.0522511	0.0271608	0.0303158	0.160619	0.0470058	0.0258717	0.0770435	0.0201533	0.0653193		0.0469862	0.00595788	0.0644076	0.0427065	0.0230055	0.0266009	0.0782328	0.0306283	0.0178045	0.0307958	0.0140379	0.0494969		0.0479744	0.00808462	0.0638931	0.0388408	0.0147464	0.0350072	0.0794551	0.0277128
PI	PI(36:3)b	-	0.0273932	0.0109293	0.00928138	0.0083316	0.0148953	0.00936363	0.0150451	0.0177669	0.0159745	0.00858669	0.0069872	0.00810296		0.0293925	0.00637803	0.0181026	0.00818163	0.0176487	0.00961549	0.0355365	0.0239299	0.0200916	0.0217842	0.0122568	0.0276192		0.0243722	0.00886337	0.01243	0.0150236	0.0177726	0.0120032	0.0211359	0.0205381	0.018731	0.012395	0.0085972	0.0191401		0.0222104	0.00896066	0.00898003	0.0117877	0.00960843	0.0111837	0.0180124	0.015583
PI	PI(36:4)	PI(16:0/20:4)	0.166792	0.0554981	0.0833207	0.0814058	0.142199	0.0484623	0.15856	0.17498	0.102651	0.0683369	0.0549067	0.0956627		0.140386	0.0726127	0.127926	0.102203	0.19124	0.0595947	0.307687	0.262832	0.148927	0.159439	0.107037	0.176821		0.116414	0.0873858	0.0935682	0.0915371	0.148646	0.0660353	0.17253	0.160532	0.0982071	0.0795019	0.0805522	0.128037		0.121844	0.0757856	0.089306	0.0772903	0.125944	0.0706013	0.190973	0.174404
PI	PI(38:3)a	PI(18:0/20:3)	0.100912	0.0340703	0.0891997	0.0812233	0.1072	0.0565692	0.0829232	0.0846714	0.0948026	0.0617573	0.0564876	0.0928936		0.106088	0.0541551	0.148138	0.13288	0.158631	0.0733092	0.221987	0.155987	0.132659	0.169194	0.124542	0.222948		0.1591	0.104293	0.18946	0.218842	0.274528	0.133917	0.180946	0.167628	0.169177	0.127153	0.146887	0.236257		0.0779257	0.0470771	0.0976699	0.0905044	0.0893257	0.0737815	0.102164	0.0789476
PI	PI(38:4)	PI(18:0/20:4)	0.970601	0.566604	0.69008	0.721754	0.848265	0.567169	0.683129	0.553723	0.573972	0.550598	0.389975	0.628684		0.626463	0.603354	0.735656	0.739138	1.04378	0.638829	1.00097	0.563463	0.602502	0.858606	0.464497	0.606846		0.454525	0.421319	0.457398	0.460379	0.677797	0.376466	0.473738	0.364357	0.327231	0.418344	0.342391	0.501498		0.661379	0.696308	0.754854	0.791891	1.07126	0.773556	0.74536	0.588284
PI	PI(38:5)a	PI(-/20:4)	0.0611052	0.0112392	0.0373848	0.0198141	0.0303801	0.00938001	0.0430461	0.0317279	0.0155809	0.020216	0.007351	0.0212885		0.0468767	0.0128764	0.0641338	0.0247574	0.0428964	0.0130473	0.0946639	0.0468841	0.0378418	0.0575555	0.0208278	0.0551274		0.0354352	0.0145069	0.0350696	0.0208026	0.0284633	0.0161	0.0368933	0.0272454	0.0201608	0.0216854	0.0147798	0.0346184		0.0432191	0.00966633	0.0312879	0.0133038	0.0235036	0.0127143	0.0495195	0.0262508
PI	PI(38:5)b	-	0.0276429	0.00942371	0.00700316	0.00997188	0.0124936	0.00711892	0.0147573	0.0053544	0.0119613	0.00689084	0.00556934	0.00758587		0.0309142	0.0128619	0.00539271	0.0172299	0.0192183	0.00856681	0.0336618	0.00896134	0.0220391	0.0245509	0.0185183	0.0261637		0.0221023	0.0162219	0.00340253	0.0151861	0.0168061	0.013255	0.0159605	0.00617128	0.0186353	0.00865839	0.0133716	0.0198632		0.0232458	0.00803477	0.00776096	0.0113714	0.0131185	0.0105617	0.0178952	0.00869175
PI	PI(40:6)	-	0.0168068	0.00668422	0.0181209	0.010338	0.0110676	0.0051949	0.0145813	0.0154828	0.00648935	0.00595656	0.00448458	0.00716212		0.0116679	0.00974808	0.0266148	0.012576	0.0149351	0.00659145	0.0311132	0.0216636	0.0140867	0.0220204	0.00785327	0.0173322		0.0107307	0.00863958	0.018542	0.0113274	0.0096623	0.00760415	0.016913	0.0137671	0.00882759	0.0118467	0.00414383	0.0116098		0.0121485	0.00746681	0.0134067	0.00845706	0.00938005	0.00664884	0.0205702	0.0160013
SM	SM(d32:0)	-	0.0110149	0.0115753	0.00767486	0.00856154	0.0110442	0.00900933	0.00811462	0.00813994	0.00974323	0.0073972	0.00793919	0.00816178		0.00378408	0.00642078	0.00461471	0.00638835	0.0038857	0.00821413	0.00446282	0.00637358	0.00742346	0.0038748	0.00319533	0.00398115		0.0190937	0.0215884	0.00868037	0.0137507	0.0323041	0.0115246	0.00911855	0.0330686	0.00915563	0.00983783	0.0146717	0.0117478		0.00600358	0.00778062	0.00734319	0.0089851	0.00810907	0.00884086	0.00670292	0.0075506
SM	SM(d32:1)	-	0.296998	0.349451	0.172052	0.297872	0.377429	0.260798	0.241351	0.363533	0.219628	0.341389	0.224955	0.313225		0.272496	0.332028	0.118698	0.193434	0.17759	0.135933	0.134437	0.244036	0.0840894	0.185103	0.166226	0.271851		0.541121	0.701627	0.329322	0.560563	0.704309	0.623259	0.46149	0.7041	0.413467	0.578677	0.430768	0.526701		0.311978	0.428323	0.179707	0.283449	0.359309	0.326118	0.268018	0.374421
SM	SM(d33:1)	-	0.167265	0.200239	0.128559	0.185708	0.161562	0.215625	0.164	0.157283	0.130759	0.241472	0.155731	0.173952		0.147933	0.194158	0.0809416	0.12001	0.0764116	0.0892505	0.0985278	0.111363	0.0466273	0.126424	0.108935	0.146096		0.327057	0.451216	0.26514	0.396054	0.31574	0.462062	0.347244	0.343582	0.272214	0.424915	0.315612	0.308164		0.171181	0.233685	0.134847	0.165336	0.153449	0.232997	0.189872	0.183975
SM	SM(d34:0)	-	0.198928	0.192154	0.290701	0.194589	0.243853	0.143544	0.136804	0.227368	0.190132	0.19235	0.204601	0.158329		0.119579	0.15666	0.120975	0.115514	0.103658	0.064197	0.0595357	0.110702	0.0634274	0.063547	0.0908364	0.0716947		0.256207	0.228485	0.342814	0.255687	0.331019	0.194611	0.209302	0.322699	0.238063	0.244467	0.270971	0.178101		0.193216	0.209156	0.274101	0.203046	0.302021	0.159362	0.159885	0.25749
SM	SM(d34:1)	SM(d18:1/16:0)	5.88489	6.14115	7.2088	6.88024	5.46602	5.73539	6.24155	6.55379	6.85487	7.37337	6.39117	6.2442		4.274	5.13083	4.56845	4.92041	3.23201	3.25662	3.97868	4.10202	3.02962	3.90028	3.85487	3.90634		6.31928	5.58096	7.33427	7.01602	6.02544	5.96896	6.83596	7.17899	6.65078	7.63055	6.77258	5.97293		5.67152	6.19466	7.06736	7.52467	6.67178	6.16287	6.6867	6.84819
SM	SM(d34:2)	-	0.658459	0.679262	0.576247	0.812606	0.629557	0.629494	0.694398	0.663363	0.510971	0.727506	0.559956	0.651809		0.661217	0.67281	0.514872	0.677994	0.431802	0.434414	0.56898	0.594142	0.279003	0.612645	0.526442	0.721792		1.03606	1.12321	0.951658	1.26028	1.05929	1.2005	1.18037	1.09756	0.848864	1.12641	0.924944	1.03092		0.708392	0.80578	0.627505	0.805138	0.634388	0.740578	0.78833	0.68229
SM	SM(d35:1)	-	0.0769259	0.114817	0.0760553	0.106794	0.0727527	0.0928651	0.0885296	0.0652876	0.0830302	0.120459	0.091284	0.0846933		0.0650607	0.105964	0.0470018	0.0777534	0.0363854	0.0522181	0.0531095	0.0404696	0.0350422	0.0635431	0.0625862	0.06217		0.13641	0.199853	0.130814	0.206383	0.118033	0.185239	0.168103	0.104622	0.151862	0.20129	0.168861	0.133559		0.0792614	0.121369	0.0797542	0.109827	0.0747647	0.106075	0.103944	0.0612583
SM	SM(d35:2)	-	0.00678603	0.0116703	0.008049	0.00897349	0.00397487	0.00906651	0.00816148	0.00625428	0.0098414	0.00961954	0.00913571	0.00810093		0.00631598	0.00611599	0.00472402	0.00612349	0.00341648	0.00909677	0.00451609	0.00320159	0.00738924	0.00625309	0.00637402	0.00561149		0.0144771	0.0244589	0.0108892	0.0220097	0.0102503	0.0203573	0.0160523	0.00559934	0.0105105	0.017075	0.0135209	0.0134989		0.00524947	0.00816724	0.0081936	0.00971655	0.00675059	0.0104032	0.00837308	0.00699103
SM	SM(d36:0)	-	0.0320662	0.116759	0.058021	0.0189939	0.0687758	0.0237555	0.0252945	0.092782	0.0385946	0.0365442	0.0432308	0.0206712		0.0303808	0.109447	0.0340655	0.0107271	0.0342152	0.00994234	0.0121373	0.060156	0.0162137	0.0167786	0.0262471	0.0174669		0.0645662	0.215738	0.0991686	0.0409083	0.118377	0.0536275	0.0438499	0.161918	0.0726875	0.0634213	0.0725649	0.0424735		0.0405302	0.132742	0.0673935	0.0159316	0.0679742	0.0267415	0.0253482	0.107533
SM	SM(d36:1)	-	0.975288	1.63451	1.07874	1.34188	1.12261	0.950891	0.992109	1.0322	1.26788	1.44689	1.09805	1.14383		0.817211	1.3625	0.731936	1.06737	0.711502	0.60103	0.639723	0.709249	0.642109	0.794742	0.694293	0.81063		1.34526	1.96225	1.53718	1.89149	1.45966	1.4081	1.44414	1.42202	1.63474	1.85726	1.46067	1.39345		1.04701	1.71443	1.16635	1.43324	1.2406	1.04539	1.10302	1.11328
SM	SM(d36:2)	-	0.331206	0.540952	0.350496	0.605973	0.284709	0.365879	0.384896	0.214956	0.374582	0.48747	0.340608	0.443809		0.262082	0.477508	0.265907	0.450547	0.126325	0.236524	0.265711	0.162868	0.143559	0.300686	0.234498	0.271366		0.411152	0.584594	0.435719	0.737034	0.335869	0.468166	0.512841	0.27324	0.477159	0.594535	0.445053	0.484563		0.322515	0.577926	0.335232	0.628299	0.308718	0.383617	0.412511	0.21778
SM	SM(d36:3)	-	0.0136041	0.0202852	0.0134498	0.0205827	0.00717063	0.0157884	0.0151114	0.0116362	0.0170745	0.0129633	0.0145636	0.0143031		0.0186398	0.0135173	0.00969008	0.0200149	0.00713014	0.017107	0.010938	0.00834514	0.0130093	0.0203195	0.0192677	0.0187686		0.0271565	0.0394499	0.0243869	0.0479113	0.018617	0.0267888	0.0215607	0.0120582	0.0186198	0.0331662	0.0226912	0.0221029		0.0118665	0.0136352	0.0156036	0.0179323	0.0128288	0.0154932	0.0123198	0.0130909
SM	SM(d37:1)	-	0.0316004	0.0430862	0.0212568	0.04263	0.0271327	0.0279461	0.0286331	0.0129427	0.0286998	0.0511159	0.0255062	0.0383725		0.0288982	0.0489495	0.0181448	0.0388927	0.0165808	0.0141459	0.0210863	0.0131387	0.0175359	0.0358797	0.0223438	0.0335388		0.0549315	0.0946061	0.045282	0.0861873	0.0455742	0.0624675	0.0622136	0.0279552	0.0513366	0.0890769	0.0494159	0.0620094		0.0317806	0.0510775	0.0225903	0.0394491	0.0257571	0.0302813	0.0323953	0.0141615
SM	SM(d37:2)	-	0.00625957	0.0108403	0.00777938	0.007932	0.00404238	0.0081305	0.00733556	0.00599494	0.00915438	0.00756082	0.00742819	0.00729207		0.00376984	0.00611782	0.00560878	0.00726299	0.00397408	0.00834554	0.00594291	0.00455831	0.00696092	0.00453532	0.00444874	0.00737866		0.0114465	0.0206966	0.00798552	0.0297133	0.00915163	0.0159448	0.0197383	0.00371855	0.009473	0.0238702	0.0131275	0.0152409		0.00511074	0.0080057	0.00735507	0.0100011	0.00644286	0.00875067	0.00693037	0.00658294
SM	SM(d38:0)	-	0.0175542	0.0265695	0.0193311	0.00745977	0.0244755	0.010112	0.00748766	0.0232202	0.00947721	0.00891557	0.0146453	0.0119376		0.0218163	0.0354813	0.0162229	0.00615468	0.0149036	0.00762598	0.00422162	0.0200001	0.00651659	0.00741151	0.0147296	0.011753		0.0416229	0.0868551	0.0481882	0.0197764	0.0582938	0.0276455	0.017507	0.0497467	0.0359825	0.0297344	0.0341111	0.0244468		0.0217091	0.035601	0.0240662	0.00842055	0.0191702	0.0100016	0.00993257	0.0252565
SM	SM(d38:1)	-	0.746952	1.00924	0.72509	1.07315	0.787944	0.672386	0.654877	0.550573	0.922033	1.19995	0.766418	0.974487		0.696266	0.967851	0.534438	0.864743	0.548743	0.465063	0.466041	0.39774	0.54394	0.816743	0.568425	0.770784		1.03537	1.34353	0.998825	1.46241	1.0728	1.0561	1.02602	0.730063	1.19736	1.51761	1.03622	1.2126		0.806594	1.06992	0.722157	0.994655	0.795977	0.744587	0.72084	0.55173
SM	SM(d38:2)	-	0.152556	0.271299	0.135323	0.438803	0.184836	0.187032	0.181776	0.0859371	0.2359	0.373622	0.21987	0.330572		0.201277	0.261701	0.114783	0.383902	0.0963552	0.0997408	0.203597	0.0729893	0.115528	0.270964	0.12614	0.255213		0.272433	0.361663	0.244082	0.57586	0.233805	0.272246	0.368292	0.111837	0.320342	0.45816	0.286873	0.387297		0.205322	0.281423	0.138823	0.41706	0.18004	0.198256	0.272306	0.0850934
SM	SM(d39:1)	-	0.184239	0.262679	0.133002	0.24781	0.174635	0.227104	0.167802	0.100399	0.211189	0.315405	0.165032	0.268466		0.19915	0.286478	0.111418	0.226058	0.129627	0.161031	0.119562	0.0991301	0.132438	0.234926	0.146742	0.277887		0.331905	0.515916	0.243703	0.454359	0.339743	0.488664	0.292993	0.175812	0.355309	0.485165	0.313896	0.443504		0.193516	0.301007	0.139473	0.256031	0.164801	0.250674	0.186031	0.103973
SM	SM(d39:2)	-	0.0114601	0.0134749	0.00791671	0.0288631	0.00831289	0.00835349	0.019903	0.00561888	0.0110842	0.022835	0.00724067	0.0131489		0.0189433	0.020346	0.0067227	0.032674	0.00540532	0.00814445	0.0165055	0.00320572	0.00767392	0.0227646	0.0123355	0.0234681		0.0309613	0.0434269	0.0144386	0.0607014	0.0172981	0.0313088	0.0327087	0.00753072	0.0246186	0.0394802	0.0214393	0.0362777		0.0170686	0.0195202	0.00975232	0.0162052	0.0109465	0.011636	0.0189816	0.0067097
SM	SM(d40:0)	-	0.0305235	0.0447203	0.0500906	0.00660125	0.0326047	0.0239402	0.0136282	0.0361173	0.0242812	0.0202583	0.0360964	0.0147894		0.0376376	0.0437585	0.036097	0.00640008	0.0245665	0.0103769	0.0098252	0.0311726	0.0118222	0.0182331	0.0297778	0.0203043		0.0726857	0.120572	0.111778	0.0276011	0.0909196	0.064142	0.0305089	0.0680415	0.0547339	0.0411914	0.0690026	0.0357227		0.0373615	0.0517631	0.0602163	0.00874381	0.0370607	0.0226676	0.0193369	0.0409038
SM	SM(d40:1)a	-	0.0168084	0.0167617	0.010024	0.00630855	0.0260548	0.00686355	0.00643482	0.0199163	0.00946203	0.00586186	0.015694	0.00680265		0.0225362	0.0282934	0.0103418	0.00480771	0.0199483	0.0067285	0.00332751	0.0232283	0.00729583	0.00483237	0.014544	0.00696855		0.0373771	0.0601467	0.0273801	0.00893168	0.0561822	0.0125559	0.00829174	0.0447808	0.0201461	0.014792	0.0266485	0.0147596		0.01996	0.0278477	0.00643506	0.00723653	0.0188702	0.00653328	0.00557419	0.0169319
SM	SM(d40:1)b	-	1.87487	2.19549	2.23651	2.32286	1.78788	2.13863	1.89808	1.3651	2.55236	2.90973	2.5016	2.42601		1.7814	2.09799	1.75965	2.18766	1.3066	1.50836	1.27503	1.25229	1.82016	2.02385	1.76467	1.97055		2.28447	2.65773	2.77242	2.8185	2.32499	2.73896	2.3716	1.9352	3.14219	3.24614	2.60935	2.81347		1.9229	2.34747	2.41764	2.49912	1.93977	2.45663	2.07228	1.50151
SM	SM(d40:2)	SM(d18:2/22:0)	0.955545	0.984299	0.813886	1.6044	0.777937	1.09555	1.18062	0.605464	1.08754	1.43675	0.983283	1.3942		0.976681	1.05788	0.794067	1.52267	0.642083	0.888621	0.993828	0.576392	0.912152	1.29484	0.92913	1.29187		1.15848	1.33499	1.0701	1.88499	0.98435	1.52248	1.42596	0.771244	1.4273	1.69199	1.27904	1.64624		0.938384	1.04094	0.796343	1.49984	0.719185	1.16185	1.18424	0.554078
SM	SM(d40:3)	-	0.047969	0.0668563	0.0424558	0.0424944	0.046591	0.0342855	0.042523	0.0407856	0.044666	0.0595513	0.0439999	0.0529012		0.0450972	0.0438509	0.0265527	0.0423558	0.0326134	0.0337816	0.0320771	0.0218258	0.0258974	0.0443356	0.0245714	0.0330209		0.0592332	0.0626658	0.0400304	0.0662268	0.0618024	0.0387922	0.0436264	0.0387399	0.0479368	0.0755254	0.0454167	0.0482625		0.0463558	0.0682741	0.0452969	0.0616422	0.0447993	0.0371908	0.0444765	0.0251699
SM	SM(d41:0)	-	0.00483524	0.00843055	0.00704403	0.0061123	0.00278537	0.00668602	0.00569782	0.00446341	0.00703912	0.00525957	0.00591538	0.00605371		0.00370172	0.00422777	0.00330806	0.0043503	0.00288092	0.00631687	0.00312699	0.00298809	0.00563225	0.00269305	0.00302304	0.00264707		0.0111836	0.0195042	0.0167966	0.00488425	0.0128523	0.00993597	0.00595451	0.0081927	0.00651646	0.00521106	0.0112011	0.0037814		0.00545178	0.00742679	0.00612369	0.00674653	0.00492845	0.00617503	0.00638907	0.00495202
SM	SM(d41:1)	-	0.662908	0.806344	0.826356	0.909877	0.727572	0.787362	0.841991	0.432926	0.948174	1.17711	1.08169	0.979765		0.731317	0.842852	0.663245	0.910982	0.540319	0.55182	0.560488	0.381382	0.688256	0.852292	0.913466	0.964313		1.12467	1.46235	1.32694	1.59002	1.25349	1.5635	1.2978	0.716038	1.58642	1.60531	1.6048	1.41489		0.733856	0.887563	0.866173	0.961697	0.757954	0.854475	0.954607	0.457714
SM	SM(d41:2)a	SM(d17:1/24:1)	0.198415	0.20639	0.133733	0.176195	0.152988	0.138177	0.145827	0.11263	0.149801	0.248357	0.137771	0.146611		0.219755	0.232209	0.125757	0.185596	0.117694	0.107513	0.116774	0.0803535	0.107028	0.208706	0.140442	0.162042		0.224672	0.399531	0.235154	0.31938	0.268263	0.293204	0.259591	0.181868	0.240785	0.360271	0.251588	0.246355		0.199942	0.237735	0.138302	0.188082	0.139084	0.151455	0.152329	0.108368
SM	SM(d41:2)b	SM(d18:2/23:0)	0.302107	0.327427	0.251144	0.611694	0.290146	0.379235	0.477478	0.154197	0.376738	0.451722	0.405682	0.505402		0.368435	0.388878	0.261108	0.639311	0.24606	0.314767	0.418026	0.161836	0.301078	0.468266	0.430523	0.576026		0.487733	0.637096	0.404347	0.909584	0.477115	0.690668	0.65807	0.246871	0.55807	0.654806	0.574705	0.737425		0.310109	0.363661	0.258097	0.638323	0.249254	0.393244	0.481757	0.132896
SM	SM(d41:3)	-	0.0235193	0.015613	0.00968181	0.0286339	0.0222179	0.0128301	0.0230424	0.00901737	0.0126228	0.0357097	0.013846	0.0174767		0.0324673	0.0282017	0.0114164	0.0352372	0.0154166	0.00811682	0.0146646	0.0121914	0.0143149	0.0314292	0.0164074	0.0282439		0.0509231	0.0550672	0.027892	0.0688038	0.04257	0.0385151	0.0418219	0.0225762	0.0339764	0.0604263	0.02989	0.045314		0.0288261	0.030695	0.00996755	0.0232407	0.0170727	0.0131767	0.0207826	0.00910102
SM	SM(d42:1)a	-	0.0746526	0.0875654	0.121662	0.0162192	0.102742	0.0241747	0.0321427	0.0988257	0.0350016	0.0401796	0.070311	0.0119154		0.0832648	0.107825	0.113151	0.0177011	0.0847365	0.0194739	0.0233578	0.0887028	0.0252232	0.0290796	0.0660727	0.0213534		0.147817	0.223708	0.245593	0.036896	0.218061	0.0727371	0.0626407	0.176828	0.0798752	0.0715137	0.136669	0.0404057		0.0780627	0.0998777	0.127862	0.0105917	0.0925063	0.0311057	0.0290447	0.0896892
SM	SM(d42:1)b	-	1.34066	1.40031	1.8158	1.64011	1.62891	1.48251	1.62355	1.27355	2.13695	2.13164	2.1285	1.72245		1.46992	1.44288	1.43376	1.61232	1.18966	1.09296	1.12273	1.07657	1.46942	1.70244	1.71415	1.63285		1.96703	2.31319	2.53086	2.62532	2.36521	2.37004	2.24484	1.88879	2.81385	2.67707	2.62318	2.28197		1.46831	1.5387	1.95787	1.8437	1.73148	1.7113	1.82319	1.31055
SM	SM(d42:2)a	-	0.0348575	0.0345232	0.0398218	0.00927572	0.056453	0.00986408	0.0109647	0.0330195	0.0150397	0.0188649	0.01953	0.0105588		0.0344093	0.0354855	0.0370948	0.0155015	0.043573	0.0087783	0.0126216	0.0391613	0.0103503	0.0204714	0.0265355	0.014312		0.0586251	0.0754602	0.0786806	0.0229077	0.110075	0.0291326	0.0255488	0.065717	0.0316683	0.0381366	0.0503907	0.0222184		0.0303404	0.0303542	0.0368752	0.01175	0.0488933	0.0105455	0.0114634	0.0360679
SM	SM(d42:2)b	-	3.49682	3.44675	3.94554	3.39549	3.53455	2.57354	3.20205	2.93735	3.458	4.37629	3.75297	2.80618		3.28702	3.49332	3.34199	3.03694	2.57224	1.89343	2.42358	2.60121	2.48084	3.21282	2.97018	2.37935		4.01877	3.98626	4.36832	3.79728	3.6704	2.79568	3.77577	3.651	3.57059	4.41856	3.9148	3.1754		3.57007	3.55436	4.01105	3.52753	3.42859	2.61041	3.41743	2.88266
SM	SM(d42:2)c	-	0.894716	0.855137	0.777691	1.42694	0.903947	1.05276	1.08204	0.723638	1.05256	1.26812	1.22192	1.16985		0.995683	0.927519	0.828124	1.50728	0.823549	0.820412	0.990539	0.610575	0.996081	1.17053	1.02428	1.15739		1.09815	1.17678	1.14786	1.73913	1.07796	1.48738	0.891507	0.953434	1.48773	0.961924	1.37124	1.39881		0.938628	0.878996	0.843679	1.46594	0.909064	1.10749	1.08911	0.692387
SM	SM(d42:3)	SM(d18:2/24:1), SM(d18:1/24:2)	2.21593	1.99471	1.78553	2.6837	1.96452	1.42412	2.14131	1.50364	1.75045	2.37888	1.86268	1.84025		2.08235	2.0354	1.57067	2.45557	1.60074	1.23769	1.84057	1.33294	1.5346	2.0472	1.72015	1.75833		2.44391	2.37137	2.13254	2.92794	2.27858	1.90878	2.47937	1.81197	2.18229	2.76971	2.20459	2.17608		2.13602	2.0408	1.74497	2.43756	1.88107	1.48646	2.15567	1.40493
SM	SM(d42:4)	-	0.135076	0.111886	0.0993358	0.221044	0.15507	0.0768164	0.140265	0.0839256	0.103281	0.182737	0.1181	0.145273		0.133785	0.128525	0.0757256	0.200941	0.123296	0.0686598	0.128457	0.0692829	0.0936761	0.158028	0.110149	0.120744		0.143229	0.156178	0.101838	0.260862	0.177759	0.101947	0.184214	0.0971213	0.128472	0.218358	0.143352	0.167394		0.146857	0.127403	0.0970257	0.210575	0.158013	0.0744082	0.154277	0.0721106
SM	SM(d42:5)	-	0.00670791	0.00985784	0.00707432	0.00747787	0.00592604	0.00739362	0.00667073	0.00558952	0.00866055	0.0133565	0.00675496	0.00663117		0.00873618	0.00835015	0.00585111	0.00848373	0.00981431	0.00758917	0.00576943	0.0172961	0.00633004	0.0266854	0.00508523	0.00911229		0.0199158	0.0196546	0.0161397	0.0214204	0.0160368	0.0145161	0.0212745	0.0272898	0.0215595	0.0346337	0.00998313	0.0147829		0.0053164	0.00725387	0.00668847	0.00909469	0.00709239	0.00795758	0.00683489	0.00653793
SM	SM(d43:2)a	-	0.0926973	0.080287	0.024581	0.0401775	0.0441394	0.0544337	0.0380802	0.0347857	0.0495771	0.0665826	0.0713103	0.0385994		0.108041	0.100637	0.0299637	0.0413794	0.0339066	0.0376172	0.0277087	0.0326363	0.0331541	0.0528143	0.0679125	0.0418444		0.149537	0.163627	0.0464388	0.0668887	0.0777438	0.092275	0.057853	0.0508214	0.0819983	0.0891743	0.11094	0.0614503		0.104079	0.0885928	0.0309307	0.0356035	0.0424277	0.0494905	0.0374583	0.0335552
SM	SM(d43:2)b	-	0.029635	0.0177044	0.039934	0.0169	0.0210547	0.00531732	0.0228928	0.016196	0.0163727	0.0200725	0.00537111	0.00539068		0.0242304	0.0236368	0.023787	0.0243911	0.0179741	0.00671143	0.00931276	0.0172585	0.00932434	0.0251151	0.0249989	0.0135392		0.0464887	0.0503454	0.0608752	0.0443939	0.0418839	0.0297956	0.0390911	0.0325064	0.0224356	0.0400601	0.0463092	0.0202571		0.0212001	0.0195395	0.0239513	0.0216598	0.0205665	0.0142162	0.0232272	0.0135784
SM	SM(d43:2)c	-	0.00728369	0.0112303	0.00867449	0.0141503	0.00964381	0.0103742	0.0154079	0.006143	0.00984759	0.0137792	0.019912	0.00965935		0.0187367	0.0109642	0.00930156	0.0235369	0.0115873	0.00939058	0.0184594	0.0121955	0.00822026	0.018837	0.0209829	0.0227353		0.0257607	0.0328409	0.0232867	0.0486405	0.0316118	0.0346295	0.039935	0.0204158	0.0247264	0.0316565	0.0342652	0.028022		0.00565284	0.00784428	0.00811742	0.0101681	0.00664353	0.00909972	0.0146899	0.00657912
SM	SM(d43:3)	-	0.00868024	0.0109855	0.00888733	0.0207624	0.00854976	0.00955048	0.0116454	0.00713022	0.010431	0.00898289	0.00814674	0.00837407		0.0169072	0.0140019	0.00708691	0.0134174	0.00813434	0.00779332	0.0083795	0.00568589	0.00705557	0.0103261	0.0124614	0.00892909		0.0308566	0.0239423	0.015974	0.025567	0.023011	0.0142944	0.0179261	0.0100346	0.0136683	0.0202054	0.0166119	0.0126538		0.0133896	0.00952818	0.00827325	0.0109507	0.00861198	0.00799278	0.00660511	0.00671303
SM	SM(d44:2)	-	0.0075684	0.00926455	0.0111297	0.00671697	0.0151073	0.00734745	0.00856287	0.00746682	0.0104338	0.00808465	0.00840249	0.00665259		0.0132563	0.00990894	0.0125951	0.00478067	0.0110322	0.00694178	0.00790544	0.0140519	0.00618943	0.00876168	0.00981378	0.00882062		0.0247452	0.0279379	0.0271039	0.0179953	0.0311613	0.0171233	0.0210673	0.0271407	0.0171607	0.021474	0.0218138	0.0141408		0.0103873	0.0105688	0.00898809	0.00779031	0.0104532	0.0067859	0.0133064	0.00681974
SM	SM(d44:3)	-	0.0109544	0.01088	0.00797639	0.00846	0.0208201	0.00832755	0.010398	0.0102054	0.00893636	0.0186618	0.00943751	0.00768579		0.0175493	0.0111478	0.0146692	0.0184317	0.0187238	0.00741082	0.0117972	0.0133741	0.00640594	0.0187246	0.0161992	0.0160925		0.0241864	0.0210564	0.0238779	0.0276672	0.03886	0.0146501	0.0280469	0.0216672	0.0187528	0.0272788	0.023705	0.0187422		0.0143603	0.00730563	0.0116711	0.0116744	0.0198158	0.00790168	0.0166308	0.00681092
SM+O	SM(d34:0)+O	-	0.00748349	0.0120948	0.00720112	0.0158623	0.0117947	0.00727643	0.00669042	0.00888077	0.00849839	0.00691561	0.00630147	0.00794192		0.00541665	0.00648663	0.00379122	0.00628446	0.00381582	0.00726086	0.00364525	0.00449337	0.00608184	0.00349885	0.005177	0.00742748		0.0184156	0.028953	0.0169773	0.0488139	0.0258157	0.0313039	0.0262256	0.0316884	0.0241675	0.0209294	0.022974	0.0190424		0.00569461	0.00735089	0.00977051	0.0115677	0.00588558	0.00767391	0.00710458	0.0107343
SM+O	SM(d34:1)+O	-	0.019427	0.00968565	0.0222954	0.0196	0.0200116	0.0122078	0.0193581	0.0190332	0.0100544	0.0212117	0.010825	0.00780513		0.0169851	0.0115051	0.0174959	0.0185351	0.00854406	0.00823165	0.0125496	0.0138001	0.00688314	0.0105589	0.0100688	0.010769		0.0415849	0.0400999	0.0478207	0.0547141	0.0491423	0.0479017	0.0420148	0.0446281	0.0335406	0.044085	0.0312103	0.0268934		0.0223238	0.0125314	0.0225219	0.0201244	0.0173869	0.0164247	0.0227804	0.0213934
SM+O	SM(d42:1)+O	-	0.0278788	0.0225081	0.0265903	0.0390434	0.0332808	0.0194563	0.0283582	0.0296218	0.025195	0.034664	0.0316814	0.0185548		0.0332463	0.0283975	0.0282289	0.035807	0.023442	0.0100498	0.0208418	0.0254461	0.0124629	0.0297103	0.0319821	0.0243475		0.0576366	0.0638207	0.0556637	0.0835645	0.0581752	0.0581012	0.0661923	0.0518368	0.0530741	0.0689032	0.0657631	0.0451354		0.0308873	0.03309	0.0269537	0.0367612	0.0257072	0.0249528	0.0345725	0.022544
ST	ST(d34:1)	-	0.00870304	0.00962813	0.0157246	0.0066051	0.00643132	0.00735217	0.0044544	0.00737607	0.00420318	0.0123605	0.00903181	0.0068592		0.00779219	0.00771283	0.00998844	0.00445147	0.00371501	0.0043642	0.00328351	0.00531642	0.00193408	0.00671754	0.00612691	0.00510282		0.0143642	0.0121338	0.0249136	0.00903	0.00905637	0.0127199	0.00938042	0.0120352	0.00854272	0.0178265	0.0160823	0.00969967		0.0101184	0.0115146	0.0158341	0.00761828	0.00799332	0.010754	0.006358	0.00873495
ST	ST(d34:2)	-	0.00101453	0.00163521	0.00111014	0.00123136	0.000703446	0.00127958	0.00123431	0.0009978	0.00145973	0.0011316	0.0011019	0.00130172		0.00103755	0.00126154	0.000685314	0.000873938	0.000613685	0.00126453	0.000665714	0.000774141	0.00115439	0.00072907	0.00100412	0.000571358		0.00206416	0.00268852	0.0022252	0.00239006	0.00184606	0.00344536	0.00137238	0.0022807	0.000639699	0.00280457	0.00216134	0.00165608		0.000858944	0.00138689	0.00109687	0.00152743	0.00105824	0.00159008	0.000985365	0.00114961
ST	ST(d42:2)	-	0.00121705	0.00156259	0.0015611	0.00121946	0.00096808	0.0012066	0.00114898	0.00113624	0.00143847	0.00116858	0.00108669	0.00132492		0.0014967	0.000934538	0.0026634	0.000889224	0.000639809	0.00122568	0.00154314	0.00113973	0.00103568	0.00164589	0.00180774	0.00127788		0.0024712	0.00247245	0.00503054	0.00247679	0.00254794	0.00236465	0.00298084	0.00275883	0.00293057	0.00344384	0.00287463	0.00208946		0.000863648	0.00117503	0.00212555	0.00147192	0.0010713	0.00134448	0.00111954	0.0011385
[truncated: 40 more columns]
